# Supplementary material for: Microtubule nucleation and γTuRC centrosome localization in interphase cells require ch-TOG
Source: Nat Commun. 2023 Jan 26;14:289. doi: 10.1038/s41467-023-35955-w (PMC9879976; doi:10.1038/s41467-023-35955-w)
Supplement: Supplementary file 4 — Source Data [file 41467_2023_35955_MOESM4_ESM.zip]

Archive with 306 entries (263 files):
- Source data_2ndrev_JL/
- __MACOSX/._Source data_2ndrev_JL
- Source data_2ndrev_JL/Quantifications and statistics/
- __MACOSX/Source data_2ndrev_JL/._Quantifications and statistics
- Source data_2ndrev_JL/Uncropped Western scans/
- __MACOSX/Source data_2ndrev_JL/._Uncropped Western scans
- Source data_2ndrev_JL/.DS_Store
- __MACOSX/Source data_2ndrev_JL/._.DS_Store
- Source data_2ndrev_JL/Quantifications and statistics/Figure 7/
- __MACOSX/Source data_2ndrev_JL/Quantifications and statistics/._Figure 7
- Source data_2ndrev_JL/Quantifications and statistics/Supplementary Figure SF5/
- __MACOSX/Source data_2ndrev_JL/Quantifications and statistics/._Supplementary Figure SF5
- Source data_2ndrev_JL/Quantifications and statistics/Supplementary Figure SF2/
- __MACOSX/Source data_2ndrev_JL/Quantifications and statistics/._Supplementary Figure SF2
- Source data_2ndrev_JL/Quantifications and statistics/Supplementary Figure SF3/
- __MACOSX/Source data_2ndrev_JL/Quantifications and statistics/._Supplementary Figure SF3
- Source data_2ndrev_JL/Quantifications and statistics/Supplementary Figure SF4/
- __MACOSX/Source data_2ndrev_JL/Quantifications and statistics/._Supplementary Figure SF4
- Source data_2ndrev_JL/Quantifications and statistics/Figure 5/
- __MACOSX/Source data_2ndrev_JL/Quantifications and statistics/._Figure 5
- Source data_2ndrev_JL/Quantifications and statistics/Figure 2/
- __MACOSX/Source data_2ndrev_JL/Quantifications and statistics/._Figure 2
- Source data_2ndrev_JL/Quantifications and statistics/Figure 3/
- __MACOSX/Source data_2ndrev_JL/Quantifications and statistics/._Figure 3
- Source data_2ndrev_JL/Quantifications and statistics/Figure 4/
- __MACOSX/Source data_2ndrev_JL/Quantifications and statistics/._Figure 4
- Source data_2ndrev_JL/Quantifications and statistics/Supplementary Figure SF1/
- __MACOSX/Source data_2ndrev_JL/Quantifications and statistics/._Supplementary Figure SF1
- Source data_2ndrev_JL/Quantifications and statistics/Figure 1/
- __MACOSX/Source data_2ndrev_JL/Quantifications and statistics/._Figure 1
- Source data_2ndrev_JL/Quantifications and statistics/Figure 6/
- __MACOSX/Source data_2ndrev_JL/Quantifications and statistics/._Figure 6
- Source data_2ndrev_JL/Quantifications and statistics/.DS_Store
- __MACOSX/Source data_2ndrev_JL/Quantifications and statistics/._.DS_Store
- Source data_2ndrev_JL/Uncropped Western scans/Figure 3G /
- __MACOSX/Source data_2ndrev_JL/Uncropped Western scans/._Figure 3G 
- Source data_2ndrev_JL/Uncropped Western scans/Figure 5B/
- __MACOSX/Source data_2ndrev_JL/Uncropped Western scans/._Figure 5B
- Source data_2ndrev_JL/Uncropped Western scans/Figure 3F/
- __MACOSX/Source data_2ndrev_JL/Uncropped Western scans/._Figure 3F
- Source data_2ndrev_JL/Uncropped Western scans/Supplementary Figure 3E/
- __MACOSX/Source data_2ndrev_JL/Uncropped Western scans/._Supplementary Figure 3E
- Source data_2ndrev_JL/Uncropped Western scans/Supplementary Figure 2A/
- __MACOSX/Source data_2ndrev_JL/Uncropped Western scans/._Supplementary Figure 2A
- Source data_2ndrev_JL/Uncropped Western scans/Supplementary Figure 3C and 3D/
- __MACOSX/Source data_2ndrev_JL/Uncropped Western scans/._Supplementary Figure 3C and 3D
- Source data_2ndrev_JL/Uncropped Western scans/Supplementary Figure 4B/
- __MACOSX/Source data_2ndrev_JL/Uncropped Western scans/._Supplementary Figure 4B
- Source data_2ndrev_JL/Uncropped Western scans/Supplementary Figure 3F /
- __MACOSX/Source data_2ndrev_JL/Uncropped Western scans/._Supplementary Figure 3F 
- Source data_2ndrev_JL/Uncropped Western scans/Figure 1B/
- __MACOSX/Source data_2ndrev_JL/Uncropped Western scans/._Figure 1B
- Source data_2ndrev_JL/Uncropped Western scans/Figure 2D/
- __MACOSX/Source data_2ndrev_JL/Uncropped Western scans/._Figure 2D
- Source data_2ndrev_JL/Uncropped Western scans/Supplementary Figure 2C/
- __MACOSX/Source data_2ndrev_JL/Uncropped Western scans/._Supplementary Figure 2C
- Source data_2ndrev_JL/Uncropped Western scans/.DS_Store
- __MACOSX/Source data_2ndrev_JL/Uncropped Western scans/._.DS_Store
- Source data_2ndrev_JL/Quantifications and statistics/Figure 7/Fig 7C_MT count at golgi regrowth.xlsx
- __MACOSX/Source data_2ndrev_JL/Quantifications and statistics/Figure 7/._Fig 7C_MT count at golgi regrowth.xlsx
- Source data_2ndrev_JL/Quantifications and statistics/Supplementary Figure SF5/Fig SF5B_Mitotic centrosomes.xlsx
- __MACOSX/Source data_2ndrev_JL/Quantifications and statistics/Supplementary Figure SF5/._Fig SF5B_Mitotic centrosomes.xlsx
- Source data_2ndrev_JL/Quantifications and statistics/Supplementary Figure SF5/Fig SF5B.eps
- __MACOSX/Source data_2ndrev_JL/Quantifications and statistics/Supplementary Figure SF5/._Fig SF5B.eps
- Source data_2ndrev_JL/Quantifications and statistics/Supplementary Figure SF5/Fig SF5B.pzfx
- __MACOSX/Source data_2ndrev_JL/Quantifications and statistics/Supplementary Figure SF5/._Fig SF5B.pzfx
- Source data_2ndrev_JL/Quantifications and statistics/Supplementary Figure SF2/Fig SF2E.eps
- __MACOSX/Source data_2ndrev_JL/Quantifications and statistics/Supplementary Figure SF2/._Fig SF2E.eps
- Source data_2ndrev_JL/Quantifications and statistics/Supplementary Figure SF2/Figure SF2 E.xlsx
- __MACOSX/Source data_2ndrev_JL/Quantifications and statistics/Supplementary Figure SF2/._Figure SF2 E.xlsx
- Source data_2ndrev_JL/Quantifications and statistics/Supplementary Figure SF2/Fig SF2E.pzfx
- __MACOSX/Source data_2ndrev_JL/Quantifications and statistics/Supplementary Figure SF2/._Fig SF2E.pzfx
- Source data_2ndrev_JL/Quantifications and statistics/Supplementary Figure SF3/Fig SF3B.xlsx
- __MACOSX/Source data_2ndrev_JL/Quantifications and statistics/Supplementary Figure SF3/._Fig SF3B.xlsx
- Source data_2ndrev_JL/Quantifications and statistics/Supplementary Figure SF3/Fig SF3B_a.eps
- __MACOSX/Source data_2ndrev_JL/Quantifications and statistics/Supplementary Figure SF3/._Fig SF3B_a.eps
- Source data_2ndrev_JL/Quantifications and statistics/Supplementary Figure SF3/Fig SF3B_c.eps
- __MACOSX/Source data_2ndrev_JL/Quantifications and statistics/Supplementary Figure SF3/._Fig SF3B_c.eps
- Source data_2ndrev_JL/Quantifications and statistics/Supplementary Figure SF3/Fig SF3B_b.eps
- __MACOSX/Source data_2ndrev_JL/Quantifications and statistics/Supplementary Figure SF3/._Fig SF3B_b.eps
- Source data_2ndrev_JL/Quantifications and statistics/Supplementary Figure SF3/Fig SF3B_Statistics - KO siLuc vs KO siCKAP5.pzfx
- __MACOSX/Source data_2ndrev_JL/Quantifications and statistics/Supplementary Figure SF3/._Fig SF3B_Statistics - KO siLuc vs KO siCKAP5.pzfx
- Source data_2ndrev_JL/Quantifications and statistics/Supplementary Figure SF3/Fig SF3B_Statistics_normalised to WT siLuc.pzfx
- __MACOSX/Source data_2ndrev_JL/Quantifications and statistics/Supplementary Figure SF3/._Fig SF3B_Statistics_normalised to WT siLuc.pzfx
- Source data_2ndrev_JL/Quantifications and statistics/Supplementary Figure SF3/Fig SF3B.pzfx
- __MACOSX/Source data_2ndrev_JL/Quantifications and statistics/Supplementary Figure SF3/._Fig SF3B.pzfx
- Source data_2ndrev_JL/Quantifications and statistics/Supplementary Figure SF4/Fig SF4D_b.eps
- __MACOSX/Source data_2ndrev_JL/Quantifications and statistics/Supplementary Figure SF4/._Fig SF4D_b.eps
- Source data_2ndrev_JL/Quantifications and statistics/Supplementary Figure SF4/Figure SF4 G_1.xlsx
- __MACOSX/Source data_2ndrev_JL/Quantifications and statistics/Supplementary Figure SF4/._Figure SF4 G_1.xlsx
- Source data_2ndrev_JL/Quantifications and statistics/Supplementary Figure SF4/Fig SF4D_a.eps
- __MACOSX/Source data_2ndrev_JL/Quantifications and statistics/Supplementary Figure SF4/._Fig SF4D_a.eps
- Source data_2ndrev_JL/Quantifications and statistics/Supplementary Figure SF4/Fig SF4G_a.pzfx
- __MACOSX/Source data_2ndrev_JL/Quantifications and statistics/Supplementary Figure SF4/._Fig SF4G_a.pzfx
- Source data_2ndrev_JL/Quantifications and statistics/Supplementary Figure SF4/Fig SF4 D_a.pzfx
- __MACOSX/Source data_2ndrev_JL/Quantifications and statistics/Supplementary Figure SF4/._Fig SF4 D_a.pzfx
- Source data_2ndrev_JL/Quantifications and statistics/Supplementary Figure SF4/Fig SF4 D_b.pzfx
- __MACOSX/Source data_2ndrev_JL/Quantifications and statistics/Supplementary Figure SF4/._Fig SF4 D_b.pzfx
- Source data_2ndrev_JL/Quantifications and statistics/Supplementary Figure SF4/Fig SF4G_b.eps
- __MACOSX/Source data_2ndrev_JL/Quantifications and statistics/Supplementary Figure SF4/._Fig SF4G_b.eps
- Source data_2ndrev_JL/Quantifications and statistics/Supplementary Figure SF4/Fig SF4G_a.eps
- __MACOSX/Source data_2ndrev_JL/Quantifications and statistics/Supplementary Figure SF4/._Fig SF4G_a.eps
- Source data_2ndrev_JL/Quantifications and statistics/Supplementary Figure SF4/Figure SF4 D.xlsx
- __MACOSX/Source data_2ndrev_JL/Quantifications and statistics/Supplementary Figure SF4/._Figure SF4 D.xlsx
- Source data_2ndrev_JL/Quantifications and statistics/Supplementary Figure SF4/Fig SF4G_b.pzfx
- __MACOSX/Source data_2ndrev_JL/Quantifications and statistics/Supplementary Figure SF4/._Fig SF4G_b.pzfx
- Source data_2ndrev_JL/Quantifications and statistics/Figure 5/Fig 5E.pzfx
- __MACOSX/Source data_2ndrev_JL/Quantifications and statistics/Figure 5/._Fig 5E.pzfx
- Source data_2ndrev_JL/Quantifications and statistics/Figure 5/Fig 5D.xlsx
- __MACOSX/Source data_2ndrev_JL/Quantifications and statistics/Figure 5/._Fig 5D.xlsx
- Source data_2ndrev_JL/Quantifications and statistics/Figure 5/Fig 5E.xlsx
- __MACOSX/Source data_2ndrev_JL/Quantifications and statistics/Figure 5/._Fig 5E.xlsx
- Source data_2ndrev_JL/Quantifications and statistics/Figure 5/Fig 5D.pzfx
- __MACOSX/Source data_2ndrev_JL/Quantifications and statistics/Figure 5/._Fig 5D.pzfx
- Source data_2ndrev_JL/Quantifications and statistics/Figure 5/Fig 5B.eps
- __MACOSX/Source data_2ndrev_JL/Quantifications and statistics/Figure 5/._Fig 5B.eps
- Source data_2ndrev_JL/Quantifications and statistics/Figure 5/Fig 5E.eps
- __MACOSX/Source data_2ndrev_JL/Quantifications and statistics/Figure 5/._Fig 5E.eps
- Source data_2ndrev_JL/Quantifications and statistics/Figure 2/2B/
- __MACOSX/Source data_2ndrev_JL/Quantifications and statistics/Figure 2/._2B
- Source data_2ndrev_JL/Quantifications and statistics/Figure 2/2C/
- __MACOSX/Source data_2ndrev_JL/Quantifications and statistics/Figure 2/._2C
- Source data_2ndrev_JL/Quantifications and statistics/Figure 3/3B/
- __MACOSX/Source data_2ndrev_JL/Quantifications and statistics/Figure 3/._3B
- Source data_2ndrev_JL/Quantifications and statistics/Figure 3/3E/
- __MACOSX/Source data_2ndrev_JL/Quantifications and statistics/Figure 3/._3E
- Source data_2ndrev_JL/Quantifications and statistics/Figure 4/Fig 4b.pzfx
- __MACOSX/Source data_2ndrev_JL/Quantifications and statistics/Figure 4/._Fig 4b.pzfx
- Source data_2ndrev_JL/Quantifications and statistics/Figure 4/Fig 4b.xlsx
- __MACOSX/Source data_2ndrev_JL/Quantifications and statistics/Figure 4/._Fig 4b.xlsx
- Source data_2ndrev_JL/Quantifications and statistics/Figure 4/Fig 4B.eps
- __MACOSX/Source data_2ndrev_JL/Quantifications and statistics/Figure 4/._Fig 4B.eps
- Source data_2ndrev_JL/Quantifications and statistics/Supplementary Figure SF1/Fig SF1C.pzfx
- __MACOSX/Source data_2ndrev_JL/Quantifications and statistics/Supplementary Figure SF1/._Fig SF1C.pzfx
- Source data_2ndrev_JL/Quantifications and statistics/Supplementary Figure SF1/Figure SF1C.xlsx
- __MACOSX/Source data_2ndrev_JL/Quantifications and statistics/Supplementary Figure SF1/._Figure SF1C.xlsx
- Source data_2ndrev_JL/Quantifications and statistics/Supplementary Figure SF1/Fig SF1C.eps
- __MACOSX/Source data_2ndrev_JL/Quantifications and statistics/Supplementary Figure SF1/._Fig SF1C.eps
- Source data_2ndrev_JL/Quantifications and statistics/Figure 1/Fig 1E/
- __MACOSX/Source data_2ndrev_JL/Quantifications and statistics/Figure 1/._Fig 1E
- Source data_2ndrev_JL/Quantifications and statistics/Figure 1/Fig 1C/
- __MACOSX/Source data_2ndrev_JL/Quantifications and statistics/Figure 1/._Fig 1C
- Source data_2ndrev_JL/Quantifications and statistics/Figure 6/Fig 6B.pzfx
- __MACOSX/Source data_2ndrev_JL/Quantifications and statistics/Figure 6/._Fig 6B.pzfx
- Source data_2ndrev_JL/Quantifications and statistics/Figure 6/Fig 6B.xlsx
- __MACOSX/Source data_2ndrev_JL/Quantifications and statistics/Figure 6/._Fig 6B.xlsx
- Source data_2ndrev_JL/Quantifications and statistics/Figure 6/Fig 6B.eps
- __MACOSX/Source data_2ndrev_JL/Quantifications and statistics/Figure 6/._Fig 6B.eps
- Source data_2ndrev_JL/Uncropped Western scans/Figure 3G /Fig3G_Trial 1/
- __MACOSX/Source data_2ndrev_JL/Uncropped Western scans/Figure 3G /._Fig3G_Trial 1
- Source data_2ndrev_JL/Uncropped Western scans/Figure 3G /Fig3G_Trial 2/
- __MACOSX/Source data_2ndrev_JL/Uncropped Western scans/Figure 3G /._Fig3G_Trial 2
- Source data_2ndrev_JL/Uncropped Western scans/Figure 5B/Fig 5B_CKAP5 KD in - CKAP5 CKAP5-12 CKAP5-12345 constructs/
- __MACOSX/Source data_2ndrev_JL/Uncropped Western scans/Figure 5B/._Fig 5B_CKAP5 KD in - CKAP5 CKAP5-12 CKAP5-12345 constructs
- Source data_2ndrev_JL/Uncropped Western scans/Figure 5B/Fig 5B_CKAP5 KD in CKAP5-345C construct/
- __MACOSX/Source data_2ndrev_JL/Uncropped Western scans/Figure 5B/._Fig 5B_CKAP5 KD in CKAP5-345C construct
- Source data_2ndrev_JL/Uncropped Western scans/Figure 5B/Fig 5B_CKAP5 KD in CKAP5-C construct/
- __MACOSX/Source data_2ndrev_JL/Uncropped Western scans/Figure 5B/._Fig 5B_CKAP5 KD in CKAP5-C construct
- Source data_2ndrev_JL/Uncropped Western scans/Figure 3F/Fig3F_FLAG IP with GCP3-BirA construct/
- __MACOSX/Source data_2ndrev_JL/Uncropped Western scans/Figure 3F/._Fig3F_FLAG IP with GCP3-BirA construct
- Source data_2ndrev_JL/Uncropped Western scans/Supplementary Figure 3E/Supplementary Fig 3E_NEDD1 IP/
- __MACOSX/Source data_2ndrev_JL/Uncropped Western scans/Supplementary Figure 3E/._Supplementary Fig 3E_NEDD1 IP
- Source data_2ndrev_JL/Uncropped Western scans/Supplementary Figure 2A/Supplementary Fig 2A_ckap5 kd sirna 1 22-1-21013.tif
- __MACOSX/Source data_2ndrev_JL/Uncropped Western scans/Supplementary Figure 2A/._Supplementary Fig 2A_ckap5 kd sirna 1 22-1-21013.tif
- Source data_2ndrev_JL/Uncropped Western scans/Supplementary Figure 3C and 3D/Supplementary Fig 3C and 3D_ckap5 and gcp3 IP17-6-20010.tif
- __MACOSX/Source data_2ndrev_JL/Uncropped Western scans/Supplementary Figure 3C and 3D/._Supplementary Fig 3C and 3D_ckap5 and gcp3 IP17-6-20010.tif
- Source data_2ndrev_JL/Uncropped Western scans/Supplementary Figure 4B/Supplementary Fig 4B_CKAP5 KD in CKAP5-12 construct/
- __MACOSX/Source data_2ndrev_JL/Uncropped Western scans/Supplementary Figure 4B/._Supplementary Fig 4B_CKAP5 KD in CKAP5-12 construct
- Source data_2ndrev_JL/Uncropped Western scans/Supplementary Figure 4B/Supplementary Fig 4B_CKAP5 KD in CKAP5-5C construct/
- __MACOSX/Source data_2ndrev_JL/Uncropped Western scans/Supplementary Figure 4B/._Supplementary Fig 4B_CKAP5 KD in CKAP5-5C construct
- Source data_2ndrev_JL/Uncropped Western scans/Supplementary Figure 3F /Supplementary Fig 3F _Trial 1/
- __MACOSX/Source data_2ndrev_JL/Uncropped Western scans/Supplementary Figure 3F /._Supplementary Fig 3F _Trial 1
- Source data_2ndrev_JL/Uncropped Western scans/Supplementary Figure 3F /Supplementary Fig 3F _Trial 2/
- __MACOSX/Source data_2ndrev_JL/Uncropped Western scans/Supplementary Figure 3F /._Supplementary Fig 3F _Trial 2
- Source data_2ndrev_JL/Uncropped Western scans/Supplementary Figure 3F /.DS_Store
- __MACOSX/Source data_2ndrev_JL/Uncropped Western scans/Supplementary Figure 3F /._.DS_Store
- Source data_2ndrev_JL/Uncropped Western scans/Figure 1B/Fig 1B_c and ckap5 KD 2018.tif
- __MACOSX/Source data_2ndrev_JL/Uncropped Western scans/Figure 1B/._Fig 1B_c and ckap5 KD 2018.tif
- Source data_2ndrev_JL/Uncropped Western scans/Figure 2D/Fig 2D_ckap5 kd sirna 2 28-4-21 exposure 1.tif
- __MACOSX/Source data_2ndrev_JL/Uncropped Western scans/Figure 2D/._Fig 2D_ckap5 kd sirna 2 28-4-21 exposure 1.tif
- Source data_2ndrev_JL/Uncropped Western scans/Figure 2D/Fig 2D_ckap5 kd sirna 2 28-4-21 exposure 2.tif
- __MACOSX/Source data_2ndrev_JL/Uncropped Western scans/Figure 2D/._Fig 2D_ckap5 kd sirna 2 28-4-21 exposure 2.tif
- Source data_2ndrev_JL/Uncropped Western scans/Supplementary Figure 2C/Supplementary Fig 2C_ckap5 kd sirna 2 28-4-21 exposure 1.tif
- __MACOSX/Source data_2ndrev_JL/Uncropped Western scans/Supplementary Figure 2C/._Supplementary Fig 2C_ckap5 kd sirna 2 28-4-21 exposure 1.tif
- Source data_2ndrev_JL/Uncropped Western scans/Supplementary Figure 2C/Supplementary Fig 2C_ckap5 kd sirna 2 28-4-21 exposure 2.tif
- __MACOSX/Source data_2ndrev_JL/Uncropped Western scans/Supplementary Figure 2C/._Supplementary Fig 2C_ckap5 kd sirna 2 28-4-21 exposure 2.tif
- Source data_2ndrev_JL/Uncropped Western scans/Supplementary Figure 2C/Supplementary Fig 2C_ckap5 kd sirna 2 28-4-21 exposure 3.tif
- __MACOSX/Source data_2ndrev_JL/Uncropped Western scans/Supplementary Figure 2C/._Supplementary Fig 2C_ckap5 kd sirna 2 28-4-21 exposure 3.tif
- Source data_2ndrev_JL/Quantifications and statistics/Figure 2/2B/Fig 2B.pzfx
- __MACOSX/Source data_2ndrev_JL/Quantifications and statistics/Figure 2/2B/._Fig 2B.pzfx
- Source data_2ndrev_JL/Quantifications and statistics/Figure 2/2B/Fig 2B.xlsx
- __MACOSX/Source data_2ndrev_JL/Quantifications and statistics/Figure 2/2B/._Fig 2B.xlsx
- Source data_2ndrev_JL/Quantifications and statistics/Figure 2/2B/Fig 2B.eps
- __MACOSX/Source data_2ndrev_JL/Quantifications and statistics/Figure 2/2B/._Fig 2B.eps
- Source data_2ndrev_JL/Quantifications and statistics/Figure 2/2C/Figure 2C.xlsx
- __MACOSX/Source data_2ndrev_JL/Quantifications and statistics/Figure 2/2C/._Figure 2C.xlsx
- Source data_2ndrev_JL/Quantifications and statistics/Figure 2/2C/Fig 2C.pzfx
- __MACOSX/Source data_2ndrev_JL/Quantifications and statistics/Figure 2/2C/._Fig 2C.pzfx
- Source data_2ndrev_JL/Quantifications and statistics/Figure 2/2C/Fig 2C.eps
- __MACOSX/Source data_2ndrev_JL/Quantifications and statistics/Figure 2/2C/._Fig 2C.eps
- Source data_2ndrev_JL/Quantifications and statistics/Figure 3/3B/Fig 3B_PCNT intensity.pzfx
- __MACOSX/Source data_2ndrev_JL/Quantifications and statistics/Figure 3/3B/._Fig 3B_PCNT intensity.pzfx
- Source data_2ndrev_JL/Quantifications and statistics/Figure 3/3B/Fig 3B TUBG1.xlsx
- __MACOSX/Source data_2ndrev_JL/Quantifications and statistics/Figure 3/3B/._Fig 3B TUBG1.xlsx
- Source data_2ndrev_JL/Quantifications and statistics/Figure 3/3B/Fig 3B_gTub.pzfx
- __MACOSX/Source data_2ndrev_JL/Quantifications and statistics/Figure 3/3B/._Fig 3B_gTub.pzfx
- Source data_2ndrev_JL/Quantifications and statistics/Figure 3/3B/Fig 3B_NEDD1.xlsx
- __MACOSX/Source data_2ndrev_JL/Quantifications and statistics/Figure 3/3B/._Fig 3B_NEDD1.xlsx
- Source data_2ndrev_JL/Quantifications and statistics/Figure 3/3B/Fig 3B_gTub.eps
- __MACOSX/Source data_2ndrev_JL/Quantifications and statistics/Figure 3/3B/._Fig 3B_gTub.eps
- Source data_2ndrev_JL/Quantifications and statistics/Figure 3/3B/Fig 3B_Nedd1 intensity.pzfx
- __MACOSX/Source data_2ndrev_JL/Quantifications and statistics/Figure 3/3B/._Fig 3B_Nedd1 intensity.pzfx
- Source data_2ndrev_JL/Quantifications and statistics/Figure 3/3B/Fig 3B_Pericentrin.xlsx
- __MACOSX/Source data_2ndrev_JL/Quantifications and statistics/Figure 3/3B/._Fig 3B_Pericentrin.xlsx
- Source data_2ndrev_JL/Quantifications and statistics/Figure 3/3B/Fig 3B_Nedd1.eps
- __MACOSX/Source data_2ndrev_JL/Quantifications and statistics/Figure 3/3B/._Fig 3B_Nedd1.eps
- Source data_2ndrev_JL/Quantifications and statistics/Figure 3/3B/Fig 3B_PCNT.eps
- __MACOSX/Source data_2ndrev_JL/Quantifications and statistics/Figure 3/3B/._Fig 3B_PCNT.eps
- Source data_2ndrev_JL/Quantifications and statistics/Figure 3/3E/Fig 3E.pzfx
- __MACOSX/Source data_2ndrev_JL/Quantifications and statistics/Figure 3/3E/._Fig 3E.pzfx
- Source data_2ndrev_JL/Quantifications and statistics/Figure 3/3E/Figure 3E.xlsx
- __MACOSX/Source data_2ndrev_JL/Quantifications and statistics/Figure 3/3E/._Figure 3E.xlsx
- Source data_2ndrev_JL/Quantifications and statistics/Figure 3/3E/Fig 3E.eps
- __MACOSX/Source data_2ndrev_JL/Quantifications and statistics/Figure 3/3E/._Fig 3E.eps
- Source data_2ndrev_JL/Quantifications and statistics/Figure 1/Fig 1E/Fig 1E_Cep128 intensity.xlsx
- __MACOSX/Source data_2ndrev_JL/Quantifications and statistics/Figure 1/Fig 1E/._Fig 1E_Cep128 intensity.xlsx
- Source data_2ndrev_JL/Quantifications and statistics/Figure 1/Fig 1E/Fig 1E_ODF2 intenisty.eps
- __MACOSX/Source data_2ndrev_JL/Quantifications and statistics/Figure 1/Fig 1E/._Fig 1E_ODF2 intenisty.eps
- Source data_2ndrev_JL/Quantifications and statistics/Figure 1/Fig 1E/Fig 1E_Cep128 intensity.pzfx
- __MACOSX/Source data_2ndrev_JL/Quantifications and statistics/Figure 1/Fig 1E/._Fig 1E_Cep128 intensity.pzfx
- Source data_2ndrev_JL/Quantifications and statistics/Figure 1/Fig 1E/Fig 1E_ChTOG Intensities.eps
- __MACOSX/Source data_2ndrev_JL/Quantifications and statistics/Figure 1/Fig 1E/._Fig 1E_ChTOG Intensities.eps
- Source data_2ndrev_JL/Quantifications and statistics/Figure 1/Fig 1E/Fig 1E_ChTOG intensy.xlsx
- __MACOSX/Source data_2ndrev_JL/Quantifications and statistics/Figure 1/Fig 1E/._Fig 1E_ChTOG intensy.xlsx
- Source data_2ndrev_JL/Quantifications and statistics/Figure 1/Fig 1E/Fig 1E_ODF2 intenisty.xlsx
- __MACOSX/Source data_2ndrev_JL/Quantifications and statistics/Figure 1/Fig 1E/._Fig 1E_ODF2 intenisty.xlsx
- Source data_2ndrev_JL/Quantifications and statistics/Figure 1/Fig 1E/Fig 1E_Cep128 intensity.eps
- __MACOSX/Source data_2ndrev_JL/Quantifications and statistics/Figure 1/Fig 1E/._Fig 1E_Cep128 intensity.eps
- Source data_2ndrev_JL/Quantifications and statistics/Figure 1/Fig 1E/Fig 1E_ChTOG intensity.pzfx
- __MACOSX/Source data_2ndrev_JL/Quantifications and statistics/Figure 1/Fig 1E/._Fig 1E_ChTOG intensity.pzfx
- Source data_2ndrev_JL/Quantifications and statistics/Figure 1/Fig 1E/Fig 1E_ODF2 intenisty.pzfx
- __MACOSX/Source data_2ndrev_JL/Quantifications and statistics/Figure 1/Fig 1E/._Fig 1E_ODF2 intenisty.pzfx
- Source data_2ndrev_JL/Quantifications and statistics/Figure 1/Fig 1C/Fig 1C_ChTOG intesity.eps
- __MACOSX/Source data_2ndrev_JL/Quantifications and statistics/Figure 1/Fig 1C/._Fig 1C_ChTOG intesity.eps
- Source data_2ndrev_JL/Quantifications and statistics/Figure 1/Fig 1C/Fig 1C_CKAP5 intensity quant in C and CKAP5 KD cells .xlsx
- __MACOSX/Source data_2ndrev_JL/Quantifications and statistics/Figure 1/Fig 1C/._Fig 1C_CKAP5 intensity quant in C and CKAP5 KD cells .xlsx
- Source data_2ndrev_JL/Quantifications and statistics/Figure 1/Fig 1C/Fig 1C_ChTOG Intensities.pzfx
- __MACOSX/Source data_2ndrev_JL/Quantifications and statistics/Figure 1/Fig 1C/._Fig 1C_ChTOG Intensities.pzfx
- Source data_2ndrev_JL/Uncropped Western scans/Figure 3G /Fig3G_Trial 1/Fig3G_BirAGCP3 BioID pulldown trial 1_CKAP5, GAPDH.jpeg
- __MACOSX/Source data_2ndrev_JL/Uncropped Western scans/Figure 3G /Fig3G_Trial 1/._Fig3G_BirAGCP3 BioID pulldown trial 1_CKAP5, GAPDH.jpeg
- Source data_2ndrev_JL/Uncropped Western scans/Figure 3G /Fig3G_Trial 1/Fig3G_BirAGCP3 BioID pulldown trial 1_FLAG.jpeg
- __MACOSX/Source data_2ndrev_JL/Uncropped Western scans/Figure 3G /Fig3G_Trial 1/._Fig3G_BirAGCP3 BioID pulldown trial 1_FLAG.jpeg
- Source data_2ndrev_JL/Uncropped Western scans/Figure 3G /Fig3G_Trial 1/Fig3G_BirAGCP3 BioID pulldown trial 1_gTub.jpeg
- __MACOSX/Source data_2ndrev_JL/Uncropped Western scans/Figure 3G /Fig3G_Trial 1/._Fig3G_BirAGCP3 BioID pulldown trial 1_gTub.jpeg
- Source data_2ndrev_JL/Uncropped Western scans/Figure 3G /Fig3G_Trial 1/Fig3G_BirAGCP3 BioID pulldown trial 1_Ponceau.jpeg
- __MACOSX/Source data_2ndrev_JL/Uncropped Western scans/Figure 3G /Fig3G_Trial 1/._Fig3G_BirAGCP3 BioID pulldown trial 1_Ponceau.jpeg
- Source data_2ndrev_JL/Uncropped Western scans/Figure 3G /Fig3G_Trial 2/Fig3G_BirAGCP3 BioID pulldown trial 2_CKAP5 FLAG gTub.jpeg
- __MACOSX/Source data_2ndrev_JL/Uncropped Western scans/Figure 3G /Fig3G_Trial 2/._Fig3G_BirAGCP3 BioID pulldown trial 2_CKAP5 FLAG gTub.jpeg
- Source data_2ndrev_JL/Uncropped Western scans/Figure 3G /Fig3G_Trial 2/Fig3G_BirAGCP3 BioID pulldown trial 2_gTub GAPDH.jpeg
- __MACOSX/Source data_2ndrev_JL/Uncropped Western scans/Figure 3G /Fig3G_Trial 2/._Fig3G_BirAGCP3 BioID pulldown trial 2_gTub GAPDH.jpeg
- Source data_2ndrev_JL/Uncropped Western scans/Figure 3G /Fig3G_Trial 2/Fig3G_BirAGCP3 BioID pulldown trial 2_ponceau.jpeg
- __MACOSX/Source data_2ndrev_JL/Uncropped Western scans/Figure 3G /Fig3G_Trial 2/._Fig3G_BirAGCP3 BioID pulldown trial 2_ponceau.jpeg
- Source data_2ndrev_JL/Uncropped Western scans/Figure 5B/Fig 5B_CKAP5 KD in - CKAP5 CKAP5-12 CKAP5-12345 constructs/Fig 5B_ckap5 kd in (-) CKAP5-FL CKAP5-12 CKAP5-12345 constructs 31-3-21 exposure 3.tif
- __MACOSX/Source data_2ndrev_JL/Uncropped Western scans/Figure 5B/Fig 5B_CKAP5 KD in - CKAP5 CKAP5-12 CKAP5-12345 constructs/._Fig 5B_ckap5 kd in (-) CKAP5-FL CKAP5-12 CKAP5-12345 constructs 31-3-21 exposure 3.tif
- Source data_2ndrev_JL/Uncropped Western scans/Figure 5B/Fig 5B_CKAP5 KD in - CKAP5 CKAP5-12 CKAP5-12345 constructs/Fig 5B_ckap5 kd in (-) CKAP5-FL CKAP5-12 CKAP5-12345 constructs 31-3-21 exposure 2.tif
- __MACOSX/Source data_2ndrev_JL/Uncropped Western scans/Figure 5B/Fig 5B_CKAP5 KD in - CKAP5 CKAP5-12 CKAP5-12345 constructs/._Fig 5B_ckap5 kd in (-) CKAP5-FL CKAP5-12 CKAP5-12345 constructs 31-3-21 exposure 2.tif
- Source data_2ndrev_JL/Uncropped Western scans/Figure 5B/Fig 5B_CKAP5 KD in - CKAP5 CKAP5-12 CKAP5-12345 constructs/Fig 5B_ckap5 kd in  (-) CKAP5-FL CKAP5-12 CKAP5-12345 constructs 31-3-21  exposure 1.tif
- __MACOSX/Source data_2ndrev_JL/Uncropped Western scans/Figure 5B/Fig 5B_CKAP5 KD in - CKAP5 CKAP5-12 CKAP5-12345 constructs/._Fig 5B_ckap5 kd in  (-) CKAP5-FL CKAP5-12 CKAP5-12345 constructs 31-3-21  exposure 1.tif
- Source data_2ndrev_JL/Uncropped Western scans/Figure 5B/Fig 5B_CKAP5 KD in CKAP5-345C construct/Fig 5B_CKAP5 KD in CKAP5-345C construct exposure 1.tiff
- __MACOSX/Source data_2ndrev_JL/Uncropped Western scans/Figure 5B/Fig 5B_CKAP5 KD in CKAP5-345C construct/._Fig 5B_CKAP5 KD in CKAP5-345C construct exposure 1.tiff
- Source data_2ndrev_JL/Uncropped Western scans/Figure 5B/Fig 5B_CKAP5 KD in CKAP5-345C construct/Fig 5B_CKAP5 KD in CKAP5-345C construct exposure 2.tif
- __MACOSX/Source data_2ndrev_JL/Uncropped Western scans/Figure 5B/Fig 5B_CKAP5 KD in CKAP5-345C construct/._Fig 5B_CKAP5 KD in CKAP5-345C construct exposure 2.tif
- Source data_2ndrev_JL/Uncropped Western scans/Figure 5B/Fig 5B_CKAP5 KD in CKAP5-345C construct/Fig 5B_CKAP5 KD in CKAP5-345C construct exposure 3.tif
- __MACOSX/Source data_2ndrev_JL/Uncropped Western scans/Figure 5B/Fig 5B_CKAP5 KD in CKAP5-345C construct/._Fig 5B_CKAP5 KD in CKAP5-345C construct exposure 3.tif
- Source data_2ndrev_JL/Uncropped Western scans/Figure 5B/Fig 5B_CKAP5 KD in CKAP5-C construct/Fig 5B_ckap5 kd in  CKAP5-C construct 14-4-21.tif
- __MACOSX/Source data_2ndrev_JL/Uncropped Western scans/Figure 5B/Fig 5B_CKAP5 KD in CKAP5-C construct/._Fig 5B_ckap5 kd in  CKAP5-C construct 14-4-21.tif
- Source data_2ndrev_JL/Uncropped Western scans/Figure 3F/Fig3F_FLAG IP with GCP3-BirA construct/Fig3F_FLAG immunoblot GCP3 bira flag ip 2.tif
- __MACOSX/Source data_2ndrev_JL/Uncropped Western scans/Figure 3F/Fig3F_FLAG IP with GCP3-BirA construct/._Fig3F_FLAG immunoblot GCP3 bira flag ip 2.tif
- Source data_2ndrev_JL/Uncropped Western scans/Figure 3F/Fig3F_FLAG IP with GCP3-BirA construct/Fig3F_Anti CKAP5 and anti yTUB immunoblot GCP3 bira flag IP.tif
- __MACOSX/Source data_2ndrev_JL/Uncropped Western scans/Figure 3F/Fig3F_FLAG IP with GCP3-BirA construct/._Fig3F_Anti CKAP5 and anti yTUB immunoblot GCP3 bira flag IP.tif
- Source data_2ndrev_JL/Uncropped Western scans/Supplementary Figure 3E/Supplementary Fig 3E_NEDD1 IP/Supplimentary Fig SF 3E_nedd1 ip exposure 1.tif
- __MACOSX/Source data_2ndrev_JL/Uncropped Western scans/Supplementary Figure 3E/Supplementary Fig 3E_NEDD1 IP/._Supplimentary Fig SF 3E_nedd1 ip exposure 1.tif
- Source data_2ndrev_JL/Uncropped Western scans/Supplementary Figure 3E/Supplementary Fig 3E_NEDD1 IP/Supplimentary Fig SF 3E_nedd1 ip exposure 2.tif
- __MACOSX/Source data_2ndrev_JL/Uncropped Western scans/Supplementary Figure 3E/Supplementary Fig 3E_NEDD1 IP/._Supplimentary Fig SF 3E_nedd1 ip exposure 2.tif
- Source data_2ndrev_JL/Uncropped Western scans/Supplementary Figure 4B/Supplementary Fig 4B_CKAP5 KD in CKAP5-12 construct/Supplimentary Fig SF 4B_ckap5 kd in (-) CKAP5-FL CKAP5-12 CKAP5-12345 constructs 31-3-21 exposure 2.tif
- __MACOSX/Source data_2ndrev_JL/Uncropped Western scans/Supplementary Figure 4B/Supplementary Fig 4B_CKAP5 KD in CKAP5-12 construct/._Supplimentary Fig SF 4B_ckap5 kd in (-) CKAP5-FL CKAP5-12 CKAP5-12345 constructs 31-3-21 exposure 2.tif
- Source data_2ndrev_JL/Uncropped Western scans/Supplementary Figure 4B/Supplementary Fig 4B_CKAP5 KD in CKAP5-12 construct/Supplimentary Fig SF 4B_ckap5 kd in  (-) CKAP5-FL CKAP5-12 CKAP5-12345 constructs 31-3-21  exposure 1.tif
- __MACOSX/Source data_2ndrev_JL/Uncropped Western scans/Supplementary Figure 4B/Supplementary Fig 4B_CKAP5 KD in CKAP5-12 construct/._Supplimentary Fig SF 4B_ckap5 kd in  (-) CKAP5-FL CKAP5-12 CKAP5-12345 constructs 31-3-21  exposure 1.tif
- Source data_2ndrev_JL/Uncropped Western scans/Supplementary Figure 4B/Supplementary Fig 4B_CKAP5 KD in CKAP5-12 construct/Supplimentary Fig SF 4B_ckap5 kd in (-) CKAP5-FL CKAP5-12 CKAP5-12345 constructs 31-3-21 exposure 3.tif
- __MACOSX/Source data_2ndrev_JL/Uncropped Western scans/Supplementary Figure 4B/Supplementary Fig 4B_CKAP5 KD in CKAP5-12 construct/._Supplimentary Fig SF 4B_ckap5 kd in (-) CKAP5-FL CKAP5-12 CKAP5-12345 constructs 31-3-21 exposure 3.tif
- Source data_2ndrev_JL/Uncropped Western scans/Supplementary Figure 4B/Supplementary Fig 4B_CKAP5 KD in CKAP5-5C construct/Supplimentary Fig SF 4B_CKAP5 KD in CKAP5-5C construct.tiff
- __MACOSX/Source data_2ndrev_JL/Uncropped Western scans/Supplementary Figure 4B/Supplementary Fig 4B_CKAP5 KD in CKAP5-5C construct/._Supplimentary Fig SF 4B_CKAP5 KD in CKAP5-5C construct.tiff
- Source data_2ndrev_JL/Uncropped Western scans/Supplementary Figure 3F /Supplementary Fig 3F _Trial 1/Supplimentary Fig SF 3F_GCP2BirA BioID pulldown trial 1_FLAG.jpeg
- __MACOSX/Source data_2ndrev_JL/Uncropped Western scans/Supplementary Figure 3F /Supplementary Fig 3F _Trial 1/._Supplimentary Fig SF 3F_GCP2BirA BioID pulldown trial 1_FLAG.jpeg
- Source data_2ndrev_JL/Uncropped Western scans/Supplementary Figure 3F /Supplementary Fig 3F _Trial 1/Supplimentary Fig SF 3F_GCP2BirA BioID pulldown trial 1_gTub.jpeg
- __MACOSX/Source data_2ndrev_JL/Uncropped Western scans/Supplementary Figure 3F /Supplementary Fig 3F _Trial 1/._Supplimentary Fig SF 3F_GCP2BirA BioID pulldown trial 1_gTub.jpeg
- Source data_2ndrev_JL/Uncropped Western scans/Supplementary Figure 3F /Supplementary Fig 3F _Trial 1/Supplimentary Fig SF 3F_GCP2BirA BioID pulldown trial 1_CKAP5, GAPDH.jpeg
- __MACOSX/Source data_2ndrev_JL/Uncropped Western scans/Supplementary Figure 3F /Supplementary Fig 3F _Trial 1/._Supplimentary Fig SF 3F_GCP2BirA BioID pulldown trial 1_CKAP5, GAPDH.jpeg
- Source data_2ndrev_JL/Uncropped Western scans/Supplementary Figure 3F /Supplementary Fig 3F _Trial 1/Supplimentary Fig SF 3F_GCP2BirA BioID pulldown trial 1_Ponceau.jpeg
- __MACOSX/Source data_2ndrev_JL/Uncropped Western scans/Supplementary Figure 3F /Supplementary Fig 3F _Trial 1/._Supplimentary Fig SF 3F_GCP2BirA BioID pulldown trial 1_Ponceau.jpeg
[truncated: 6 more entries]
