# Supplementary material for: Microtubule nucleation and γTuRC centrosome localization in interphase cells require ch-TOG
Source: Nat Commun. 2023 Jan 26;14:289. doi: 10.1038/s41467-023-35955-w (PMC9879976; doi:10.1038/s41467-023-35955-w)
Supplement: Supplementary file 4 — Source Data [file 41467_2023_35955_MOESM4_ESM.zip › Source data_2ndrev_JL/Quantifications and statistics/Figure 7/Fig 7C_MT count at golgi regrowth.xlsx]

## Sheet: MT counts
Golgi associated microtubule counts
Trial 1						Trial 2						Trial 3						Statistics
siLuc			siCKAP5			siLuc			siCKAP5			siLuc			siCKAP5			Average numbers	siLuc	siCKAP5
Cell	MT No		Cell	MT No		Cell	MT No		Cell	MT No		Cell	MT No		Cell	MT No		Trial 1	10.7	1.36667
1	37		1	0		1	20		1	4		1	22		1	0		Trial2	12.4	1.5
2	10		2	0		2	29		2	0		2	0		2	0		Trial3	7.96667	1.36667
3	31		3	0		3	5		3	0		3	0		3	0
4	0		4	1		4	18		4	3		4	4		4	4
5	42		5	0		5	15		5	6		5	1		5	2
6	5		6	2		6	2		6	3		6	0		6	0
7	0		7	9		7	9		7	0		7	4		7	0
8	13		8	0		8	28		8	1		8	0		8	4
9	10		9	2		9	2		9	3		9	0		9	0
10	3		10	0		10	0		10	0		10	8		10	2
11	8		11	0		11	3		11	0		11	10		11	1
12	21		12	2		12	1		12	2		12	2		12	2
13	14		13	1		13	7		13	0		13	0		13	0
14	1		14	1		14	11		14	2		14	0		14	0
15	12		15	3		15	8		15	3		15	0		15	2
16	0		16	1		16	16		16	8		16	10		16	0
17	20		17	0		17	32		17	0		17	20		17	1
18	18		18	3		18	11		18	4		18	4		18	0
19	2		19	0		19	17		19	0		19	9		19	0
20	0		20	0		20	24		20	0		20	30		20	0
21	16		21	6		21	10		21	0		21	5		21	0
22	10		22	0		22	1		22	0		22	24		22	0
23	2		23	1		23	13		23	1		23	0		23	5
24	2		24	0		24	0		24	0		24	4		24	0
25	4		25	0		25	14		25	0		25	11		25	0
26	6		26	5		26	0		26	0		26	20		26	0
27	2		27	4		27	0		27	2		27	9		27	5
28	32		28	0		28	3		28	3		28	0		28	0
29	0		29	0		29	13		29	0		29	32		29	11
30	0		30	0		30	60		30	0		30	10		30	2
Average	10.7			1.36667		Average	12.4			1.5		Average	7.96667			1.36667
STDEV	11.8617			2.17324		STDEV	12.9044			2.06364		STDEV	9.50674			2.4138

## Sheet: Datapoints to plot
siLuc	siChTOg
37	0
10	0		Trial 1
31	0		Trial 2
0	1		Trial 3
42	0
5	2
0	9
13	0
10	2
3	0
8	0
21	2
14	1
1	1
12	3
0	1
20	0
18	3
2	0
0	0
16	6
10	0
2	1
2	0
4	0
6	5
2	4
32	0
0	0
0	0
20	4
29	0
5	0
18	3
15	6
2	3
9	0
28	1
2	3
0	0
3	0
1	2
7	0
11	2
8	3
16	8
32	0
11	4
17	0
24	0
10	0
1	0
13	1
0	0
14	0
0	0
0	2
3	3
13	0
60	0
22	0
0	0
0	0
4	4
1	2
0	0
4	0
0	4
0	0
8	2
10	1
2	2
0	0
0	0
0	2
10	0
20	1
4	0
9	0
30	0
5	0
24	0
0	5
4	0
11	0
20	0
9	5
0	0
32	11
10	2
