# Supplementary material for: Microtubule nucleation and γTuRC centrosome localization in interphase cells require ch-TOG
Source: Nat Commun. 2023 Jan 26;14:289. doi: 10.1038/s41467-023-35955-w (PMC9879976; doi:10.1038/s41467-023-35955-w)
Supplement: Supplementary file 4 — Source Data [file 41467_2023_35955_MOESM4_ESM.zip › Source data_2ndrev_JL/Quantifications and statistics/Supplementary Figure SF5/Fig SF5B_Mitotic centrosomes.xlsx]

## Sheet: Trial 1
Experiment	Revision experiment to check gTub levels on mitotic centrosomes in CKAP5 depleted cells - Trial 1
Cells	U2OS mitotic cells
Imaged on	03-06-22, 08-06-22
Stainings	CKAP5 488, TubG1 568, DAPI 23-05-22
Conditions	siLuc or siCKAP5 - no other treatments
MTs	present
Control KD							CKAP5 KD
Image No.	area	gTub	Background	NET gTub	Normalized gTub		Image No.	area	gTub	Background	Net gTub	Normalized CKAP5
1a	4044	2365963948	2218469822	147494126	0.78042		1a	4044	1149273726	1032036959	117236767	0.620323
1b	4044	2380070108	2218469822	161600286	0.855059		1b	4044	1167327869	1032036959	135290910	0.715851
2a	4044	1197726797	1101834695	95892102	0.507384		3a	4044	532790302	488863902	43926400	0.232423
2b	4044	1211582669	1101834695	109747974	0.580698		3b	4044	538840615	488863902	49976713	0.264437
3a	4044	1646637137	1474107810	172529327	0.912887		4a	4044	1918050375	1838656262	79394113	0.42009
3b	4044	1627333988	1474107810	153226178	0.81075		4b	4044	1912925543	1838656262	74269281	0.392973
4a	4044	1844433960	1688038106	156395854	0.827521		5a	4044	1922672556	1554721753	367950803	1.9469
4b	4044	1840539134	1688038106	152501028	0.806913		5b	4044	1851337757	1554721753	296616004	1.56945
5a	4044	1334051790	1211380140	122671650	0.64908		6a	4044	1154921816	998539012	156382804	0.827452
5b	4044	1286207008	1211380140	74826868	0.395924		6b	4044	1136823597	998539012	138284585	0.731691
6a	4044	2574061987	2393545746	180516241	0.955147		7a	4044	1932047430	1827879333	104168097	0.551174
6b	4044	2534198558	2393545746	140652812	0.744222		7b	4044	2028343288	1827879333	200463955	1.06069
7a	4044	1725871678	1594571691	131299987	0.694734		8a	4044	1935124634	1809919984	125204650	0.662482
7b	4044	1715118530	1594571691	120546839	0.637837		8b	4044	2016796350	1809919984	206876366	1.09462
8a	4044	2046056187	1843710273	202345914	1.07065		9a	4044	2010026444	1808940889	201085555	1.06398
8b	4044	2024470014	1843710273	180759741	0.956435		9b	4044	1914983188	1808940889	106042299	0.561091
9a	4044	2255672423	2051876681	203795742	1.07832		10a	4044	1643306991	1488377124	154929867	0.819764
9b	4044	2321937902	2051876681	270061221	1.42895		10b	4044	1663401857	1488377124	175024733	0.92609
10a	4044	2003014938	1863303549	139711389	0.73924		12a	4044	1855931801	1663293283	192638518	1.01929
10b	4044	2004500121	1863303549	141196572	0.747099		12b	4044	1884534040	1663293283	221240757	1.17063
11a	4044	3998091869	3771029069	227062800	1.20143		13a	4044	1004516338	900842136	103674202	0.548561
11b	4044	4015909782	3771029069	244880713	1.29571		13b	4044	977117662	900842136	76275526	0.403589
12a	4044	2954912510	2619023333	335889177	1.77726		14a	4044	795879563	671032002	124847561	0.660593
12b	4044	2957381506	2619023333	338358173	1.79032		14b	4044	853408491	671032002	182376489	0.96499
13a	4044	3161638468	2830043308	331595160	1.75454
13b	4044	3159364598	2830043308	329321290	1.7425
14a	4044	2403757612	2214124482	189633130	1.00339
14b	4044	2380409171	2214124482	166284689	0.879845
15a	4044	2111954307	1932747092	179207215	0.948221
15b	4044	2202538423	1932747092	269791331	1.42752
				1.88993e+08	1						1.51424e+08	0.801214

## Sheet: Trial 2
Experiment	Revision experiment to check gTub levels on mitotic centrosomes in CKAP5 depleted cells - Trial 2
Cells	U2OS mitotic cells
Imaged on	04-06-22, 05-06-22
Stainings	CKAP5 488, TubG1 568, DAPI 23-05-22
Conditions	siLuc or siCKAP5 - no other treatments
MTs	present
Control KD							CKAP5 KD
Image No.	area	gTub	Background	NET gTub	Normalized gTub		Image No.	area	gTub	Background	Net gTub	Normalized CKAP5
1a	4044	1866744701	1499961820	366782881	1.79554		2a	4044	974898739	858719618	116179121	0.56874
1b	4044	1769913192	1499961820	269951372	1.32151		2b	4044	1072701816	858719618	213982198	1.04752
2a	4044	1113778268	969269196	144509072	0.707426		3a	4044	1269773113	1058103831	211669282	1.0362
2b	4044	1158325969	969269196	189056773	0.925503		3b	4044	1320225769	1058103831	262121938	1.28318
3a	4044	1150421908	872819071	277602837	1.35897		4a	4044	1581608173	1369169094	212439079	1.03997
3b	4044	1126143523	872819071	253324452	1.24012		4b	4044	1519256144	1369169094	150087050	0.734732
4a	4044	1071735388	982295907	89439481	0.43784		5a	4044	1809173099	1621411541	187761558	0.919163
4b	4044	1159528875	982295907	177232968	0.867621		5b	4044	1808227797	1621411541	186816256	0.914535
5a	4044	1330272508	1168842598	161429910	0.79026		8a	4044	1706350006	1519514916	186835090	0.914627
5b	4044	1345166106	1168842598	176323508	0.863169		8b	4044	1627057483	1519514916	107542567	0.526461
6a	4044	1184200870	985518045	198682825	0.972626		9a	4044	1095979516	952555624	143423892	0.702113
6b	4044	1123163033	985518045	137644988	0.673824		9b	4044	1051540786	952555624	98985162	0.484569
7a	4044	1057261067	833625382	223635685	1.09478		10a	4044	1647848235	1487028646	160819589	0.787272
7b	4044	1061382994	833625382	227757612	1.11496		10b	4044	1723363534	1487028646	236334888	1.15695
8a	4044	1681144348	1514666695	166477653	0.81497		11a	4044	973766883	906278771	67488112	0.330379
8b	4044	1649534994	1514666695	134868299	0.660231		11b	4044	1006483863	906278771	100205092	0.490541
9a	4044	1613773482	1408298653	205474829	1.00588		12a	4044	1274163957	1082015045	192148912	0.940641
9b	4044	1635104318	1408298653	226805665	1.1103		12b	4044	1279749769	1082015045	197734724	0.967985
10a	4044	1825728800	1628178871	197549929	0.967081		13a	4044	1468881254	1233613589	235267665	1.15172
10b	4044	1816816842	1628178871	188637971	0.923453		13b	4044	1382525597	1233613589	148912008	0.72898
11a	4044	1169140429	989448206	179692223	0.87966		14a	4044	1135571677	993020006	142551671	0.697844
11b	4044	1103031216	989448206	113583010	0.556031		14b	4044	1142119376	993020006	149099370	0.729897
12a	4044	1427823200	1125693703	302129497	1.47904		15a	4044	1662399384	1491180663	171218721	0.838179
12b	4044	1359326491	1125693703	233632788	1.14372		15b	4044	1744821284	1491180663	253640621	1.24167
14a	4044	343511898	154368292	189143606	0.925928		16a	4044	1057855462	959716565	98138897	0.480426
14b	4044	342680387	154368292	188312095	0.921858		16b	4044	1119354525	959716565	159637960	0.781487
15a	4044	421065315	131958273	289107042	1.41529		17a	4044	1317298196	1156491917	160806279	0.787207
15b	4044	342856499	131958273	210898226	1.03243		17b	4044	1352714032	1156491917	196222115	0.96058
							18a	4044	1486964514	1244699045	242265469	1.18598
							18b	4044	1415502406	1244699045	170803361	0.836146
				2.04275e+08							1.72038e+08	0.84219

## Sheet: Trial 3
Experiment	Revision experiment to check gTub levels on mitotic centrosomes in CKAP5 depleted cells - Trial 3
Cells	U2OS mitotic cells
Imaged on	2022-06-16
Stainings	CKAP5 488, TubG1 568, DAPI 23-05-22
Conditions	siLuc or siCKAP5 - no other treatments
MTs	present
Control KD		Fig: 5,7,11,13,14					CKAP5 KD		Fig: 7,13,14
Image No.	area	gTub	Background	NET gTub	Normalized gTub		Image No.	area	gTub	Background	Net gTub	Normalized CKAP5
1a	4044	1383667133	1241714880	141952253	0.691198		1a	4044	958552769	813569893	144982876	0.705955
1b	4044	1432650953	1241714880	190936073	0.929712		1b	4044	924884511	813569893	111314618	0.542016
2a	4044	1325327610	1067829153	257498457	1.25382		2a	4044	1842830584	1636690428	206140156	1.00374
2b	4044	1258473516	1067829153	190644363	0.928291		2b	4044	1718361472	1636690428	81671044	0.397675
3a	4044	2940710558	2679146509	261564049	1.27362		3a	4044	1770609715	1530842835	239766880	1.16748
3b	4044	2843170957	2679146509	164024448	0.798673		3b	4044	1698474554	1530842835	167631719	0.816237
4a	4044	1051496027	824782924	226713103	1.10392		4a	4044	2053510081	1825886017	227624064	1.10835
4b	4044	1040159776	824782924	215376852	1.04872		4b	4044	2015924943	1825886017	190038926	0.925343
5a	4044	1170236057	1005971959	164264098	0.79984		5a	4044	1794619049	1558968500	235650549	1.14744
5b	4044	1201017845	1005971959	195045886	0.949723		5b	4044	1782660544	1558968500	223692044	1.08921
6a	4044	1755484765	1444950429	310534336	1.51206		6a	4044	1492004639	1231845470	260159169	1.26677
6b	4044	1672524109	1444950429	227573680	1.10811		6b	4044	1522337018	1231845470	290491548	1.41447
7a	4044	1402700813	1187815096	214885717	1.04633		7a	4044	1857490461	1542031663	315458798	1.53604
7b	4044	1368810123	1187815096	180995027	0.881306		7b	4044	1815101008	1542031663	273069345	1.32964
8a	4044	1510538213	1323425762	187112451	0.911094		8a	4044	1439650097	1307142127	132507970	0.645212
8b	4044	1571843978	1323425762	248418216	1.20961		8b	4044	1376221213	1307142127	69079086	0.336362
9a	4044	1502475220	1319220273	183254947	0.89231		9a	4044	646593148	556078587	90514561	0.440736
9b	4044	1582379174	1319220273	263158901	1.28138		9b	4044	620373802	556078587	64295215	0.313068
10a	4044	1970553478	1816934191	153619287	0.748008		10a	4044	1485277652	1417699571	67578081	0.329053
10b	4044	1998178861	1816934191	181244670	0.882522		10b	4044	1580614699	1417699571	162915128	0.793271
11a	4044	1532199380	1283301636	248897744	1.21194		11a	4044	1278068857	1193588058	84480799	0.411356
11b	4044	1502778956	1283301636	219477320	1.06869		11b	4044	1305415989	1193588058	111827931	0.544516
12a	4044	683612439	602319623	81292816	0.395833		12a	4044	2012282908	1708344789	303938119	1.47994
12b	4044	661277669	602319623	58958046	0.28708		12b	4044	2058049405	1708344789	349704616	1.70279
13a	4044	2476362592	2154485464	321877128	1.56729		13a	4044	1405352689	1163722293	241630396	1.17655
13b	4044	2405121795	2154485464	250636331	1.22041		13b	4044	1445932969	1163722293	282210676	1.37415
14a	4044	1776811269	1559219428	217591841	1.0595		14a	4044	1591252071	1401157298	190094773	0.925615
14b	4044	1770603922	1559219428	211384494	1.02928		14b	4044	1615398206	1401157298	214240908	1.04319
15a	4044	1324725072	1125231619	199493453	0.971379		15a	4044	1354552603	1076628810	277923793	1.35327
15b	4044	1317944441	1125231619	192712822	0.938363		15b	4044	1306022826	1076628810	229394016	1.11697
				2.05371e+08	1						1.94668e+08	0.947881

## Sheet: Statistics
Normalised means
	siLuc	siCKAP5
Trial 1	1	0.801214
Trial 2	1	0.84219
Trial 3	1	0.947881
						Statistics
Data points to plot						Comparison	U2OS siLuc vs siCKAP5 mitotic centroosmes
						p value	0.0893
	siLuc	siCKAP5
	0.78042	0.620323		Trial1
	0.855059	0.715851		Trial2
	0.507384	0.232423		Trial3
	0.580698	0.264437
	0.912887	0.42009
	0.81075	0.392973
	0.827521	1.9469
	0.806913	1.56945
	0.64908	0.827452
	0.395924	0.731691
	0.955147	0.551174
	0.744222	1.06069
	0.694734	0.662482
	0.637837	1.09462
	1.07065	1.06398
	0.956435	0.561091
	1.07832	0.819764
	1.42895	0.92609
	0.73924	1.01929
	0.747099	1.17063
	1.20143	0.548561
	1.29571	0.403589
	1.77726	0.660593
	1.79032	0.96499
	1.75454	0.56874
	1.7425	1.04752
	1.00339	1.0362
	0.879845	1.28318
	0.948221	1.03997
	1.42752	0.734732
	1.79554	0.919163
	1.32151	0.914535
	0.707426	0.914627
	0.925503	0.526461
	1.35897	0.702113
	1.24012	0.484569
	0.43784	0.787272
	0.867621	1.15695
	0.79026	0.330379
	0.863169	0.490541
	0.972626	0.940641
	0.673824	0.967985
	1.09478	1.15172
	1.11496	0.72898
	0.81497	0.697844
	0.660231	0.729897
	1.00588	0.838179
	1.1103	1.24167
	0.967081	0.480426
	0.923453	0.781487
	0.87966	0.787207
	0.556031	0.96058
	1.47904	1.18598
	1.14372	0.836146
	0.925928	0.705955
	0.921858	0.542016
	1.41529	1.00374
	1.03243	0.397675
	0.691198	1.16748
	0.929712	0.816237
	1.25382	1.10835
	0.928291	0.925343
	1.27362	1.14744
	0.798673	1.08921
	1.10392	1.26677
	1.04872	1.41447
	0.79984	1.53604
	0.949723	1.32964
	1.51206	0.645212
	1.10811	0.336362
	1.04633	0.440736
	0.881306	0.313068
	0.911094	0.329053
	1.20961	0.793271
	0.89231	0.411356
	1.28138	0.544516
	0.748008	1.47994
	0.882522	1.70279
	1.21194	1.17655
	1.06869	1.37415
	0.395833	0.925615
	0.28708	1.04319
	1.56729	1.35327
	1.22041	1.11697
	1.0595
	1.02928
	0.971379
	0.938363
