# Supplementary material for: Microtubule nucleation and γTuRC centrosome localization in interphase cells require ch-TOG
Source: Nat Commun. 2023 Jan 26;14:289. doi: 10.1038/s41467-023-35955-w (PMC9879976; doi:10.1038/s41467-023-35955-w)
Supplement: Supplementary file 4 — Source Data [file 41467_2023_35955_MOESM4_ESM.zip › Source data_2ndrev_JL/Quantifications and statistics/Supplementary Figure SF2/Figure SF2 E.xlsx]

## Sheet: Sheet1
TUBG1 centriolar immunostain in control and CKAP5 RNAi with siRNA 2 28-10-22
	folders used:	U2OS c kd ckap5SIRNA2 kd ckap5488 tubg1568 25-4-21
		U2OS c kd ckap5SIRNA2 kd ckap5488 tubg1568 18-4-21
																EXP1	EXP1	EXP2	EXP2		EXP1	EXP1	EXP2	EXP2
Control KD								CKAP5 KD	siRNA 2							Control KD	CKAP5 KD	Control KD	CKAP5 KD		Control KD	CKAP5 KD	Control KD	CKAP5 KD
Image no	area	TUBG1 int	Image no	area	Background int	Net TUBG1 int		Image no	area	TUBG1 int	Image no	area	Background int	Net TUBG1 int		Net TUBG1 int	Net TUBG1 int	Net TUBG1 int	Net TUBG1 int		Normalized TUBG1 int	Normalized TUBG1 int	Normalized TUBG1 int	Normalized TUBG1 int
1a	0.991	118928	3	0.991	65847.7	53080		1a	0.991	95597.5	79	0.991	66206	29391.5		53080	29391.5	46736.7	19298		1.32799	0.735337	1.20668	0.498247
1b	0.991	97281.1	3	0.991	65847.7	31433.4		1b	0.991	91238.1	79	0.991	66206	25032.1		31433.4	25032.1	32418.1	29106.2		0.786423	0.626271	0.836991	0.751481
2a	0.991	87114.3	6	0.991	42551.5	44562.9		2a	0.991	102461	85	0.991	98119.5	4341.02		44562.9	4341.02	46730.6	17143.3		1.11491	0.108607	1.20652	0.442617
2b	0.991	75319.4	6	0.991	42551.5	32767.9		2b	0.991	104625	85	0.991	98119.5	6505.37		32767.9	6505.37	50791.1	11847.6		0.819811	0.162756	1.31135	0.305887
3a	0.991	120932	9	0.991	75891.1	45041.4		3a	0.991	111218	88	0.991	82296.6	28921.4		45041.4	28921.4	36903.1	25051		1.12688	0.723577	0.952786	0.646783
3b	0.991	107695	9	0.991	75891.1	31803.5		3b	0.991	101985	88	0.991	82296.6	19688.5		31803.5	19688.5	28558.2	25670.7		0.795683	0.492582	0.737334	0.662781
4a	0.991	96213.1	12	0.991	53195	43018.1		4a	0.991	150126	92	0.991	123814	26311.5		43018.1	26311.5	41402.8	26469.8		1.07626	0.658281	1.06896	0.683414
4b	0.991	87151.1	12	0.991	53195	33956.1		4b	0.991	147918	92	0.991	123814	24103.4		33956.1	24103.4	37869.2	25552.9		0.849539	0.603038	0.977731	0.65974
5a	0.991	79412.1	15	0.991	45729.9	33682.3		5a	0.991	95756.3	95	0.991	72048.2	23708.1		33682.3	23708.1	40874.8	18164		0.842687	0.593145	1.05533	0.468969
5b	0.991	69963.2	15	0.991	45729.9	24233.3		5b	0.991	97140.4	95	0.991	72048.2	25092.2		24233.3	25092.2	30105	10987.3		0.606287	0.627776	0.77727	0.283676
6a	0.991	110319	18	0.991	74315.2	36003.7		6a	0.991	94226.3	98	0.991	68969.6	25256.6		36003.7	25256.6	48101	21047.1		0.900767	0.631889	1.2419	0.543407
6b	0.991	91857	18	0.991	74315.2	17541.8		6b	0.991	88160.5	98	0.991	68969.6	19190.9		17541.8	19190.9	40306.4	13280.4		0.438875	0.480132	1.04066	0.342882
7a	0.991	110936	21	0.991	68882.7	42053		7a	0.991	57214.9	104	0.991	48229.6	8985.35		42053	8985.35	37681.3	12661.3		1.05211	0.224802	0.972878	0.326898
7b	0.991	102912	21	0.991	68882.7	34029.1		7b	0.991	52280.6	104	0.991	48229.6	4051		34029.1	4051	40413	25333.1		0.851365	0.101351	1.04341	0.654066
8a	0.991	133808	24	0.991	84045.6	49762.3		8a	0.991	78236.7	107	0.991	65078.2	13158.5		49762.3	13158.5	30423.1	14855.4		1.24499	0.329208	0.785482	0.383545
8b	0.991	128943	24	0.991	84045.6	44897		8b	0.991	80446.2	107	0.991	65078.2	15368		44897	15368	33964.4	9669.35		1.12327	0.384487	0.876913	0.249649
9a	0.991	120418	27	0.991	66717.2	53700.9		8c	0.991	94240.9	111	0.991	71366.2	22874.6		53700.9	22874.6	40384.6	15871.2		1.34353	0.572294	1.04268	0.409774
9b	0.991	108620	27	0.991	66717.2	41902.5		8d	0.991	77234.7	111	0.991	71366.2	5868.47		41902.5	5868.47	38378.6	8101.33		1.04835	0.146822	0.990881	0.209165
10a	0.991	110576	30	0.991	68550.6	42025.3		9a	0.991	115067	114	0.991	92842.6	22224.6		42025.3	22224.6	61435.7	5652.11		1.05142	0.556031	1.58619	0.14593
10b	0.991	101760	30	0.991	68550.6	33209		9b	0.991	103102	114	0.991	92842.6	10259.8		33209	10259.8	44967.5	12680		0.830846	0.256686	1.161	0.327379
11a	0.991	153733	33	0.991	88980.2	64752.4		10a	0.991	67619.8	117	0.991	48497.7	19122.1		64752.4	19122.1	58637.1	17232.2		1.62002	0.47841	1.51393	0.444911
11b	0.991	126815	33	0.991	88980.2	37834.5		10b	0.991	58995.7	117	0.991	48497.7	10497.9		37834.5	10497.9	30870.1	20078.8		0.946571	0.262645	0.797023	0.518406
12a	0.991	115282	36	0.991	65433.1	49848.6		11a	0.991	133553	120	0.991	86741.6	46811.8		49848.6	46811.8	42975.7	21336.8		1.24715	1.17117	1.10957	0.550886
12b	0.991	97874.5	36	0.991	65433.1	32441.4		11b	0.991	104014	120	0.991	86741.6	17272.6		32441.4	17272.6	40307.2	12421.2		0.811642	0.43214	1.04068	0.320699
13a	0.991	88798.9	39	0.991	40872.8	47926.1		12a	0.991	95392.1	127	0.991	77232.6	18159.4		47926.1	18159.4	42280.1	22937.7		1.19905	0.454326	1.09161	0.59222
13b	0.991	75048.9	39	0.991	40872.8	34176.1		12b	0.991	104660	127	0.991	77232.6	27427.6		34176.1	27427.6	48347.1	11951.2		0.855043	0.686203	1.24826	0.308562
14a	0.991	104699	42	0.991	59016.9	45682.3		12c	0.991	89440.8	127	0.991	77232.6	12208.2		45682.3	12208.2	38470.6	22276.1		1.14291	0.305434	0.993256	0.575138
14b	0.991	99799.6	42	0.991	59016.9	40782.7		12d	0.991	95392.6	127	0.991	77232.6	18160		40782.7	18160	30213.8	22864		1.02033	0.45434	0.780078	0.590317
15a	0.991	94946.3	45	0.991	46628.4	48317.9		13a	0.991	70382.9	130	0.991	53992	16390.9		48317.9	16390.9	44282.8	12843.1		1.20885	0.41008	1.14332	0.331592
15b	0.991	96731.3	45	0.991	46628.4	50102.8		13b	0.991	56019.3	130	0.991	53992	2027.36		50102.8	2027.36	21200	16165.2		1.25351	0.050722	0.547354	0.417362
16a	0.991	105937	48	0.991	53569.4	52368.1		14a	0.991	95337.6	135	0.991	68858.6	26479		52368.1	26479	54240.1	27927.9		1.31018	0.66247	1.4004	0.721059
16b	0.991	87648.8	48	0.991	53569.4	34079.4		14b	0.991	83146.4	135	0.991	68858.6	14287.8		34079.4	14287.8	33327.5	18729.3		0.852624	0.357462	0.86047	0.483566
17a	0.991	90136.6	51	0.991	57998.7	32138		14c	0.991	88141.7	135	0.991	68858.6	19283.1		32138	19283.1	49618.3	18325.6		0.804051	0.482439	1.28108	0.473142
17b	0.991	86582.5	51	0.991	57998.7	28583.9		14d	0.991	77581.5	135	0.991	68858.6	8722.85		28583.9	8722.85	38827.5	22398.5		0.715132	0.218235	1.00247	0.578299
18a	0.991	67783.5	54	0.991	37786.8	29996.7		15a	0.991	56538.4	138	0.991	36247.2	20291.2		29996.7	20291.2	33123.7	25089.8		0.750479	0.50766	0.855207	0.647784
18b	0.991	68745	54	0.991	37786.8	30958.2		15b	0.991	42736.8	138	0.991	36247.2	6489.53		30958.2	6489.53	28077.1	6447.65		0.774534	0.16236	0.724912	0.166469
19a	0.991	91392.1	57	0.991	51265.5	40126.6		16a	0.991	80171	141	0.991	54476.5	25694.6		40126.6	25694.6	38163.5	16910.7		1.00392	0.642845	0.98533	0.436612
19b	0.991	90992.3	57	0.991	51265.5	39726.8		16b	0.991	83382.5	141	0.991	54476.5	28906.1		39726.8	28906.1	30771.5	11720.9		0.993915	0.723193	0.794477	0.302617
20a	0.991	72815.3	60	0.991	37974.7	34840.6		17a	0.991	83284.5	144	0.991	55250.6	28034		34840.6	28034	37965.4	23536.5		0.871668	0.701375	0.980213	0.607679
20b	0.991	71135.2	60	0.991	37974.7	33160.5		17b	0.991	55872.9	144	0.991	55250.6	622.323		33160.5	622.323	28463	19721.6		0.829633	0.0155697	0.734874	0.509184
21a	0.991	123821	63	0.991	76682.7	47138.4		18a	0.991	76635.1	147	0.991	64979.6	11655.4		47138.4	11655.4	43561	27247		1.17934	0.291604	1.12468	0.703479
21b	0.991	118552	63	0.991	76682.7	41868.8		18b	0.991	70557.8	147	0.991	64979.6	5578.16		41868.8	5578.16	33206.9	11683		1.0475	0.139559	0.857356	0.301638
22a	0.991	120223	66	0.991	65145.4	55077.9		19a	0.991	80752.9	150	0.991	57597.9	23154.9		55077.9	23154.9	34721.6	21931.1		1.37798	0.579307	0.896465	0.566231
22b	0.991	100107	66	0.991	65145.4	34961.1		19b	0.991	70742.6	150	0.991	57597.9	13144.7		34961.1	13144.7	28821.9	12784.6		0.874683	0.328864	0.74414	0.33008
23a	0.991	124911	69	0.991	79994.6	44916.3		20a	0.991	70700.4	153	0.991	49789.6	20910.7		44916.3	20910.7	40209.8	9105.04		1.12375	0.52316	1.03816	0.235079
23b	0.991	116597	69	0.991	79994.6	36602.6		20b	0.991	70718.6	153	0.991	49789.6	20928.9		36602.6	20928.9	30729	8354.91		0.915752	0.523615	0.79338	0.215712
24a	0.991	105175	72	0.991	66860.8	38314.6		21a	0.991	64759.3	156	0.991	45925.6	18833.7		38314.6	18833.7	41549.7	17700		0.958582	0.471195	1.07276	0.456989
24b	0.991	115910	72	0.991	66860.8	49049.3		21b	0.991	49963.9	156	0.991	45925.6	4038.33		49049.3	4038.33	33339.2	14937		1.22715	0.101034	0.860771	0.385652
25a	0.991	101467	75	0.991	66448.1	35019		22a	0.991	105885	159	0.991	78579.1	27305.6		35019	27305.6	38928.1			0.876131	0.68315	1.00507
25b	0.991	105455	75	0.991	66448.1	39007.4		22b	0.991	85424.7	159	0.991	78579.1	6845.59		39007.4	6845.59	32913.3			0.975915	0.171268	0.849776
								23a	0.991	87343.3	162	0.991	64105.5	23237.7			23237.7					0.581378
								23b	0.991	70265.3	162	0.991	64105.5	6159.78			6159.78					0.15411
								24a	0.991	67920.7	165	0.991	48055.9	19864.7			19864.7					0.49699
								24b	0.991	56223.1	165	0.991	48055.9	8167.2			8167.2					0.204333
								25a	0.991	60243.4	169	0.991	54947.8	5295.6			5295.6					0.132489
								25b	0.991	61334.4	169	0.991	54947.8	6386.64			6386.64					0.159786
								25c	0.991	58297.2	169	0.991	54947.8	3349.4			3349.4					0.0837978
1a	0.991	95956.1	172	0.991	49219.4	46736.7		1a	0.991	72821.5	247	0.991	53523.5	19298	avg	39970		38731.8		Average of Normalized values	1	0.417891	1	0.453493
1b	0.991	81637.5	172	0.991	49219.4	32418.1		1b	0.991	82629.7	247	0.991	53523.5	29106.2
2a	0.991	108800	175	0.991	62069.1	46730.6		2a	0.991	78268.7	250	0.991	61125.4	17143.3
2b	0.991	112860	175	0.991	62069.1	50791.1		2b	0.991	72972.9	250	0.991	61125.4	11847.6
3a	0.991	103485	178	0.991	66581.7	36903.1		3a	0.991	87598.1	253	0.991	62547.1	25051
3b	0.991	95140	178	0.991	66581.7	28558.2		3b	0.991	88217.7	253	0.991	62547.1	25670.7
4a	0.991	141052	181	0.991	99649.3	41402.8		4	0.991	74071.4	256	0.991	47601.6	26469.8
4b	0.991	137519	181	0.991	99649.3	37869.2		5	0.991	82225	258	0.991	56672.1	25552.9
5a	0.991	99636.7	184	0.991	58761.9	40874.8		6a	0.991	72242.2	261	0.991	54078.2	18164
5b	0.991	88866.9	184	0.991	58761.9	30105		6b	0.991	65065.5	261	0.991	54078.2	10987.3
6a	0.991	121231	187	0.991	73130	48101		7a	0.991	173524	269	0.991	152476	21047.1
6b	0.991	113436	187	0.991	73130	40306.4		7b	0.991	165757	269	0.991	152476	13280.4
7a	0.991	107742	190	0.991	70060.7	37681.3		7c	0.991	165138	269	0.991	152476	12661.3
7b	0.991	110474	190	0.991	70060.7	40413		7d	0.991	177810	269	0.991	152476	25333.1
8a	0.991	86240.3	193	0.991	55817.2	30423.1		8a	0.991	69919.3	272	0.991	55063.9	14855.4
8b	0.991	89781.6	193	0.991	55817.2	33964.4		8b	0.991	64733.3	272	0.991	55063.9	9669.35
9a	0.991	97521.8	196	0.991	57137.1	40384.6		9a	0.991	104006	273	0.991	88134.4	15871.2
9b	0.991	95515.7	196	0.991	57137.1	38378.6		9b	0.991	96235.7	273	0.991	88134.4	8101.33
10a	0.991	135343	199	0.991	73907.3	61435.7		9c	0.991	93786.5	273	0.991	88134.4	5652.11
10b	0.991	118875	199	0.991	73907.3	44967.5		10	0.991	59513.8	278	0.991	46833.9	12680
11a	0.991	122234	202	0.991	63597.2	58637.1		11a	0.991	59680.1	281	0.991	42447.9	17232.2
11b	0.991	94467.2	202	0.991	63597.2	30870.1		11b	0.991	62526.7	281	0.991	42447.9	20078.8
12a	0.991	116792	205	0.991	73816.2	42975.7		12a	0.991	64620.1	284	0.991	43283.3	21336.8
12b	0.991	114123	205	0.991	73816.2	40307.2		12b	0.991	55704.5	284	0.991	43283.3	12421.2
13a	0.991	113131	208	0.991	70851.3	42280.1		13a	0.991	65442.8	287	0.991	42505.1	22937.7
13b	0.991	119198	208	0.991	70851.3	48347.1		13b	0.991	54456.3	287	0.991	42505.1	11951.2
14a	0.991	111759	211	0.991	73288.8	38470.6		14a	0.991	57430.6	290	0.991	35154.5	22276.1
14b	0.991	103503	211	0.991	73288.8	30213.8		14b	0.991	58018.5	290	0.991	35154.5	22864
15a	0.991	124902	214	0.991	80619	44282.8		15a	0.991	60911.4	293	0.991	48068.3	12843.1
15b	0.991	101819	214	0.991	80619	21200		15b	0.991	64233.4	293	0.991	48068.3	16165.2
16a	0.991	108169	217	0.991	53929	54240.1		16a	0.991	72314.6	296	0.991	44386.7	27927.9
16b	0.991	87256.5	217	0.991	53929	33327.5		16b	0.991	63116	296	0.991	44386.7	18729.3
17a	0.991	141073	220	0.991	91454.3	49618.3		17a	0.991	56348.7	299	0.991	38023.1	18325.6
17b	0.991	130282	220	0.991	91454.3	38827.5		17b	0.991	60421.6	299	0.991	38023.1	22398.5
18a	0.991	84197.5	223	0.991	51073.8	33123.7		18a	0.991	67021	302	0.991	41931.2	25089.8
18b	0.991	79150.9	223	0.991	51073.8	28077.1		18b	0.991	48378.8	302	0.991	41931.2	6447.65
19a	0.991	127877	226	0.991	89713.3	38163.5		19a	0.991	57374	305	0.991	40463.2	16910.7
19b	0.991	120485	226	0.991	89713.3	30771.5		19b	0.991	52184.1	305	0.991	40463.2	11720.9
20a	0.991	121874	229	0.991	83908.5	37965.4		20a	0.991	70340.1	308	0.991	46803.7	23536.5
20b	0.991	112371	229	0.991	83908.5	28463		20b	0.991	66525.3	308	0.991	46803.7	19721.6
21a	0.991	90333.1	232	0.991	46772.1	43561		21a	0.991	78986.9	311	0.991	51739.9	27247
21b	0.991	79979	232	0.991	46772.1	33206.9		21b	0.991	63422.9	311	0.991	51739.9	11683
22a	0.991	116748	235	0.991	82026	34721.6		22a	0.991	63607.5	314	0.991	41676.4	21931.1
22b	0.991	110848	235	0.991	82026	28821.9		22b	0.991	54461	314	0.991	41676.4	12784.6
23a	0.991	93053.9	238	0.991	52844.1	40209.8		23a	0.991	49101.1	317	0.991	39996.1	9105.04
23b	0.991	83573	238	0.991	52844.1	30729		23b	0.991	48351	317	0.991	39996.1	8354.91
24a	0.991	130170	241	0.991	88620.4	41549.7		24a	0.991	71578	326	0.991	53878	17700
24b	0.991	121960	241	0.991	88620.4	33339.2		24b	0.991	68814.9	326	0.991	53878	14937
25a	0.991	104443	244	0.991	65515.3	38928.1
25b	0.991	98428.6	244	0.991	65515.3	32913.3
											169	0.991	54947.8
