# Supplementary material for: Microtubule nucleation and γTuRC centrosome localization in interphase cells require ch-TOG
Source: Nat Commun. 2023 Jan 26;14:289. doi: 10.1038/s41467-023-35955-w (PMC9879976; doi:10.1038/s41467-023-35955-w)
Supplement: Supplementary file 4 — Source Data [file 41467_2023_35955_MOESM4_ESM.zip › Source data_2ndrev_JL/Quantifications and statistics/Supplementary Figure SF3/Fig SF3B.xlsx]

## Sheet: Trial 1 lumen deleted
Experiment	Revision experiment to check gTub levels in CDK5RAP2 KO cells - Trial 1
Cells	RPE1 WT/ CDK5RAP2 KO
Imaged on	09 and 17 March 2022
Stainings	CKAP5-488, TubG1-568 03 March 2022
Conditions	siLuc/ siCKAP5 - no other treatments
MTs	present
RPE1 WT siLuc										RPE1 WT siCKAP5										RPE1 C5R2 KO siluc										RPE1 C5R2 KO siCKAP5
																																								KO siLuc Normalised to KO		KO siCKAP5 Normalised to KO
Image No.	area	gtub overall	gtub PCM	background	net gtub overall	Net gTub PCM	Normalised gTub overall	Normalised gTub PCM		Image No.	area	gtub overall	gtub PCM	background	net gtub overall	Net gTub PCM	Normalised gTub overall	Normalised gTub PCM		Image No.	area	gtub overall	gtub PCM	background	net gtub overall	Net gTub PCM	Normalised gTub overall	Normalised gTub PCM		Image No.	area	gtub overall	gtub PCM	background	net gtub overall	Net gTub PCM	Normalised gTub overall	Normalised gTub PCM		KO Norm gTub overall	KO Norm gTub PCM	KO norm gTub overall	KO Norm gTub PCM
1a	0.991	238002626	221430161	174298018	63704608	47132143	1.12888	1.17313		3a	0.991	99884564	85435809	77015819	22868745	8419990	0.405247	0.209576		3a	0.991	215706168	198827002	168798614	46907554	30028388	0.831227	0.747414		1a	0.991	187080653	167485111	142943342	44137311	24541769	0.782137	0.610851
1b	0.991	230328422	217317221	174298018	56030404	43019203	0.992889	1.07076		3b	0.991	90752945	84897395	77015819	13737126	7881576	0.243429	0.196174		4a	0.991	154709734	140317986	116050003	38659731	24267983	0.685072	0.604036		1b	0.991	173022026	158006579	142943342	30078684	15063237	0.533011	0.374928
2a	0.991	204766521	190940437	141109150	63657371	49831287	1.12804	1.24031		4a	0.991	151980562	136539703	114183701	37796861	22356002	0.669781	0.556447		5a	0.991	174685267	191561112	120678641	54006626	70882471	0.957027	1.76428		2a	0.991	207644201	192300597	160475698	47168503	31824899	0.835852	0.79213
2b	0.991	202392772	185111979	141109150	61283622	44002829	1.08598	1.09524		4b	0.991	149654904	131348925	114183701	35471203	17165224	0.628569	0.427247		7a	0.991	146972770	165387327	115554426	31418344	49832901	0.55675	1.24035		2b	0.991	189345074	168516016	160475698	28869376	8040318	0.511581	0.200126
3a	0.991	165338568	150091319	120280953	45057615	29810366	0.798446	0.741988		5a	0.991	122900614	110205264	104760487	18140127	5444777	0.321453	0.135522		9a	0.991	136524125	117763424	102605589	33918536	15157835	0.601055	0.377282		3a	0.991	149109937	130447614	133162512	15947425	-2714898	0.282597	-0.0675745
3b	0.991	169448086	152491742	120280953	49167133	32210789	0.871268	0.801735		5b	0.991	143639105	125380278	104760487	38878618	20619791	0.68895	0.513232		9b	0.991	135647449	123519543	102605589	33041860	20913954	0.58552	0.520554		3b	0.991	186426231	158085125	133162512	53263719	24922613	0.943862	0.62033
4a	0.991	205053302	182240362	119288297	85765005	62952065	1.5198	1.56689		7a	0.991	185684679	166006160	140997594	44687085	25008566	0.79188	0.62247		10a	0.991	209333546	196138384	103467954	105865592	92670430	1.876	2.30659		4a	0.991	182919728	160138619	135048090	47871638	25090529	0.848312	0.62451
5a	0.991	229861948	214576078	174093400	55768548	40482678	0.988249	1.00762		7b	0.991	184331623	155586667	140997594	43334029	14589073	0.767903	0.363126		11a	0.991	178430541	156781768	131630294	46800247	25151474	0.829326	0.626027		4b	0.991	164116687	135719682	135048090	29068597	671592	0.515111	0.0167161
6a	0.991	195806722	182843086	145681729	50124993	37161357	0.888242	0.924956		9a	0.991	105313942	96035709	90353768	14960174	5681941	0.265102	0.141425		12a	0.991	162591289	143645359	119842414	42748875	23802945	0.757533	0.592461		5a	0.991	173077304	144598706	134613342	38463962	9985364	0.681602	0.248538
6b	0.991	187082634	176064020	145681729	41400905	30382291	0.733647	0.756223		9b	0.991	115385146	98837661	90353768	25031378	8483893	0.44357	0.211166		13a	0.991	130438964	117276507	87259847	43179117	30016660	0.765158	0.747122		5b	0.991	155877161	137736657	134613342	21263819	3123315	0.376806	0.0777401
7a	0.991	215118854	196673624	149667055	65451799	47006569	1.15984	1.17001		12a	0.991	138142450	121325419	107892554	30249896	13432865	0.536045	0.334347		13b	0.991	132732298	125373925	87259847	45472451	38114078	0.805797	0.948669		6a	0.991	183520059	157335244	132087514	51432545	25247730	0.911413	0.628422
7b	0.991	219055823	200998641	149667055	69388768	51331586	1.22961	1.27766		12b	0.991	139610509	123900539	107892554	31717955	16007985	0.562059	0.398443		15a	0.991	213895382	196076926	149747049	64148333	46329877	1.13674	1.15316		6b	0.991	146809960	117817189	132087514	14722446	0	0.26089	0
8a	0.991	234303729	204215279	185119929	49183800	19095350	0.871564	0.475288		14a	0.991	154896423	143483368	139522149	15374274	3961219	0.272441	0.0985957		16a	0.991	129710796	120495710	86806599	42904197	33689111	0.760286	0.83853		7a	0.991	228562682	199614397	162427202	66135480	37187195	1.17196	0.925599
8b	0.991	238401519	224120535	185119929	53281590	39000606	0.944179	0.970735		14b	0.991	196589233	173354929	139522149	57067084	33832780	1.01126	0.842106		16b	0.991	124396966	115037840	86806599	37590367	28231241	0.666122	0.702683		7b	0.991	194087666	164754870	162427202	31660464	2327668	0.561041	0.0579362
9a	0.991	183509511	172296513	140969476	42540035	31327037	0.753833	0.779738		16a	0.991	225872204	204425688	150996680	74875524	53429008	1.32684	1.32986		17a	0.991	70098268	61935091	46555342	23542926	15379749	0.417194	0.382806		14a	0.991	192471232	180473566	149176364	43294868	31297202	0.767209	0.778995
9b	0.991	195089439	178885680	140969476	54119963	37916204	0.959035	0.943744		17a	0.991	151613117	134303006	109797711	41815406	24505295	0.740992	0.609943		17b	0.991	73909067	66613827	46555342	27353725	20058485	0.484723	0.499261		14b	0.991	180607684	162837846	149176364	31431320	13661482	0.55698	0.340038
10a	0.991	231928127	205284569	162502858	69425269	42781711	1.23025	1.06485		18a	0.991	167220984	146444057	133255234	33965750	13188823	0.601892	0.328273		18a	0.991	137005232	126227653	89582604	47422628	36645049	0.840355	0.912105		17a	0.991	164533012	146884695	124080357	40452655	22804338	0.716843	0.567606
10b	0.991	217868333	199721842	162502858	55365475	37218984	0.981106	0.92639		18b	0.991	184149418	164924290	133255234	50894184	31669056	0.901873	0.788251		19a	0.991	166157647	154019604	91374990	74782657	62644614	1.32519	1.55924		17b	0.991	141433317	128312016	124080357	17352960	4231659	0.307504	0.105327
11a	0.991	245638176	232949091	196777585	48860591	36171506	0.865836	0.900318		20a	0.991	171846209	154699934	120228727	51617482	34471207	0.91469	0.857997		21a	0.991	136869743	119890490	88210263	48659480	31680227	0.862273	0.788529		19a	0.991	200423855	182015823	145235253	55188602	36780570	0.977972	0.915478
11b	0.991	256506180	237265588	196777585	59728595	40488003	1.05842	1.00776		20b	0.991	172835376	149009953	120228727	52606649	28781226	0.932219	0.716372		21b	0.991	146630924	133945783	88210263	58420661	45735520	1.03525	1.13837		19b	0.991	188440609	177273588	145235253	43205356	32038335	0.765623	0.797442
12a	0.991	254618737	232786346	198696969	55921768	34089377	0.990964	0.848493		21a	0.991	171111589	149959666	116076501	55035088	33883165	0.975252	0.843361		23a	0.991	121214804	116968074	75459362	45755442	41508712	0.810811	1.03316		20a	0.991	150419320	128743509	104824437	45594883	23919072	0.807966	0.595352
13a	0.991	227345568	214527388	180121381	47224187	34406007	0.836838	0.856374		22a	0.991	164767314	149803499	134124887	30642427	15678612	0.543001	0.390245		24a	0.991	149771503	137920465	115863975	33907528	22056490	0.60086	0.548992		20b	0.991	142191032	123517666	104824437	37366595	18693229	0.662156	0.465279
13b	0.991	247388234	231870038	180121381	67266853	51748657	1.19201	1.28804		22b	0.991	169137229	156713268	134124887	35012342	22588381	0.620438	0.56223		24b	0.991	149424101	139122187	115863975	33560126	23258212	0.594704	0.578903		22a	0.991	184124600	153736182	151712727	32411873	2023455	0.574356	0.0503643
14a	0.991	191970908	180266918	152149064	39821844	28117854	0.705665	0.69986		23a	0.991	124049882	104064810	87856945	36192937	16207865	0.641359	0.403418		25a	0.991	140397501	125255134	84129520	56267981	41125614	0.997099	1.02363		22b	0.991	198722985	169716566	151712727	47010258	18003839	0.833047	0.44812
14b	0.991	209599170	189926016	152149064	57450106	37776952	1.01805	0.940278		23b	0.991	102800890	95172106	87856945	14943945	7315161	0.264815	0.182076		25b	0.991	143762372	129009597	84129520	59632852	44880077	1.05673	1.11708		23a	0.991	120336186	105773874	84028895	36307291	21744979	0.643385	0.541238
15a	0.991	219868690	202714905	160348700	59519990	42366205	1.05473	1.05451		24a	0.991	180974643	160227091	136682499	44292144	23544592	0.784881	0.586031		26a	0.991	96135207	88012300	55247224	40887983	32765076	0.724557	0.815531		23b	0.991	99267942	87438057	84028895	15239047	3409162	0.270044	0.0848549
15b	0.991	227883584	201227803	160348700	67534884	40879103	1.19676	1.01749		24b	0.991	154427192	143386316	136682499	17744693	6703817	0.314446	0.16686		26b	0.991	93228145	86515295	55247224	37980921	31268071	0.673043	0.77827		25a	0.991	289236557	247304098	214303420	74933137	33000678	1.32786	0.821395
16a	0.991	216475005	206085444	163864121	52610884	42221323	0.932294	1.0509		25a	0.991	178544256	158123574	124016155	54528101	34107419	0.966268	0.848942		27a	0.991	92081866	82031787	52763753	39318113	29268034	0.696738	0.728489		25b	0.991	254167855	226968124	214303420	39864435	12664704	0.70642	0.315228
16b	0.991	225455559	212263331	163864121	61591438	48399210	1.09143	1.20467												27b	0.991	80123001	70868910	52763753	27359248	18105157	0.484821	0.450642
17a	0.991	214345721	202017936	165431059	48914662	36586877	0.866795	0.910657												28a	0.991	130803834	119294035	70419992	60383842	48874043	1.07003	1.21649
17b	0.991	224864329	207785332	165431059	59433270	42354273	1.05319	1.05421												29a	0.991	132856142	121959498	97036588	35819554	24922910	0.634742	0.620338
20a	0.991	217554632	196510964	142234853	75319779	54276111	1.33471	1.35095												30a	0.991	121721974	112520939	80203309	41518665	32317630	0.735733	0.804394
22a	0.991	198715748	187117560	141669082	57046666	45448478	1.0109	1.13122												31a	0.991	118826603	106568665	72496389	46330214	34072276	0.820997	0.848068
23a	0.991	171592122	156560333	118059061	53533061	38501272	0.948635	0.958306												31b	0.991	111564204	99183490	72496389	39067815	26687101	0.692303	0.664249
26a	0.991	150889239	145329451	108395299	42493940	36934152	0.753016	0.9193												33a	0.991	103916225	96890269	71765869	32150356	25124400	0.569722	0.625353
26b	0.991	154945930	141316243	108395299	46550631	32920944	0.824903	0.819411												34a	0.991	138589975	122636379	88253676	50336299	34382703	0.891987	0.855794
																				35a	0.991	96796271	88757658	57779674	39016597	30977984	0.691395	0.77105
																				35b	0.991	94809172	85040759	57779674	37029498	27261085	0.656183	0.678535
					5.64317e+07	4.01764e+07	1	1							3.65529e+07	1.96057e+07	0.647737	0.487991							4.48202e+07	3.4476e+07	0.794238	0.858117							3.8562e+07	1.7128e+07	0.683341	0.42632

## Sheet: Trial 1
Experiment	Revision experiment to check gTub levels in CDK5RAP2 KO cells - Trial 1
Cells	RPE1 WT/ CDK5RAP2 KO
Imaged on	09 and 17 March 2022
Stainings	CKAP5-488, TubG1-568 03 March 2022
Conditions	siLuc/ siCKAP5 - no other treatments
MTs	present
RPE1 WT siLuc													RPE1 WT siCKAP5													RPE1 C5R2 KO siluc													RPE1 C5R2 KO siCKAP5
Image No.	area	gtub overall	background	net gtub overall	area	gtub lumen	backgrund	Net gTub lumen	Net gtub pcm	Normalised gTub overall	Normalised gTub PCM		Image No.	area	gtub overall	background	net gtub overall	area	gtub lumen	backgrund	Net gTub lumen	Net gtub pcm	Normalised gTub overall	Normalised gTub PCM		Image No.	area	gtub overall	background	net gtub overall	area	gtub lumen	backgrund	Net gTub lumen	Net gtub pcm	Normalised gTub overall	Normalised gTub PCM		Image No.	area	gtub overall	background	net gtub overall	area	gtub lumen	backgrund	Net gTub lumen	Net gtub pcm	Normalised gTub overall
1a	0.991	235325287	171251670	64073617		15544505	6407765	9136740	54936877	1.13076	1.1762		3a	0.991	98160872	78606161	19554711	0.053	14170241	4108425	10061816	9492895	0.167529	0.203243		3a	0.991	212949939	166699266	46250673	0.035	12893524	5748198	7145326	39105347	0.816222	0.837246		1a	0.991	180960660	139307382	41653278	0.063	24296240	8577238	15719002	25934276	0.735089
1b	0.991	228268802	171251670	57017132		13928603	5748773	8179830	48837302	1.00623	1.04561		3b	0.991	90065128	78606161	11458967	0.031	6709009	2349025	4359984	7098983	0.125281	0.151989		4a	0.991	153311983	114508028	38803955	0.042	14198339	4658748	9539591	29264364	0.684804	0.626551		1b	0.991	169778493	139307382	30471111	0.053	16201174	7539725	8661449	21809662	0.537748
2a	0.991	202781130	139811341	62969789		15002189	5456702	9545487	53424302	1.11128	1.14382		4a	0.991	150963384	113958759	37004625	0.050	17299561	5478731	11820830	25183795	0.444438	0.539186		5a	0.991	165447096	116125108	49321988	0.053	18404474	6539108	11865366	37456622	0.870424	0.801947		2a	0.991	206891205	158253705	48637500	0.033	13236932	5072991	8163941	40473559	0.858345
2b	0.991	200295385	139811341	60484044		19291279	7813632	11477647	49006397	1.06741	1.04923		4b	0.991	150295624	113958759	36336865	0.051	17971986	5597498	12374488	23962377	0.422883	0.513035		7a	0.991	163757127	118348301	45408826	0.071	19050694	8133054	10917640	34491186	0.801366	0.738457		2b	0.991	182767177	158253705	24513472	0.050	17969381	7620306	10349075	14164397	0.432609
3a	0.991	167362071	118095686	49266385	0.049	15744514	5499285	10245229	39021156	0.869443	0.835444		5a	0.991	142238228	104160395	38077833	0.046	16195357	4597601	11597756	26480077	0.467315	0.566939		9a	0.991	133650562	101075279	32575283	0.073	17876413	6951189	10925224	21650059	0.574882	0.463528		3a	0.991	184797302	130365871	54431431	0.071	25601017	8395434	17205583	37225848	0.960595
3b	0.991	160649646	118095686	42553960	0.066	20060604	8046840	12013764	30540196	0.750984	0.653866		5b	0.991	121625271	104160395	17464876	0.066	16914011	6715891	10198120	7266756	0.128242	0.155581		9b	0.991	136305572	101075279	35230293	0.040	13039450	3931496	9107954	26122339	0.621737	0.55928		3b	0.991	147714835	130365871	17348964	0.051	14711339	5924093	8787246	8561718	0.306171
4a	0.991	202865015	115729100	87135915	0.090	29892515	10155147	19737368	67398547	1.53776	1.443		7a	0.991	180155851	149859858	30295993	0.060	22574090	8381018	14193072	16102921	0.284181	0.344764		10a	0.991	177691084	104354269	73336815	0.036	15616093	3507099	12108994	61227821	1.29423	1.31089		4a	0.991	181988209	132366344	49621865	0.080	27313386	9749027	17564359	32057506	0.875717
5a	0.991	225925174	171380770	54544404	0.035	17225607	6140370	11085237	43459167	0.962588	0.930462		7b	0.991	183753681	149859858	33893823	0.060	19853696	9608243	10245453	23648370	0.417342	0.506312		11a	0.991	175545080	134856483	40688597	0.058	19602671	7308896	12293775	28394822	0.718064	0.607934		4b	0.991	161923776	132366344	29557432	0.056	19838036	7025400	12812636	16744796	0.521624
6a	0.991	192918761	144354753	48564008	0.032	11953807	4568679	7385128	41178880	0.857048	0.881641		9a	0.991	104328938	89844477	14484461	0.052	11893086	4459612	7433474	7050987	0.124434	0.150962		12a	0.991	160375441	121930168	38445273	0.073	19741173	8523335	11217838	27227435	0.678474	0.58294		5a	0.991	152852924	138281205	14571719	0.033	8297621	4536017	3761604	10810115	0.257159
6b	0.991	185482322	144354753	41127569	0.033	9849482	4612720	5236762	35890807	0.725811	0.768423		9b	0.991	114155163	89844477	24310686	0.047	13303834	4686418	8617416	15693270	0.276952	0.335993		13a	0.991	127604864	87327752	40277112	0.028	6346298	2491281	3855017	36422095	0.710802	0.779798		5b	0.991	177039413	138281205	38758208	0.069	26224506	9045971	17178535	21579673	0.683997
7a	0.991	212680224	147562673	65117551	0.061	21364682	8926252	12438430	52679121	1.14918	1.12786		12a	0.991	138726486	105790812	32935674	0.060	16091298	6041084	10050214	22885460	0.403878	0.489978		13b	0.991	129959882	87327752	42632130	0.040	11662595	3472152	8190443	34441687	0.752363	0.737397		6a	0.991	182192408	131345704	50846704	0.059	23238737	8590347	14648390	36198314	0.897332
7b	0.991	218400439	147562673	70837766	0.052	17425534	7519379	9906155	60931611	1.25013	1.30455		12b	0.991	137156772	105790812	31365960	0.050	16373965	5279013	11094952	20271008	0.357739	0.434003		15a	0.991	214272052	150733008	63539044	0.068	20864731	10270429	10594302	52944742	1.12132	1.13355		6b	0.991	145045737	126737863	18307874	0.072	22810926	9307132	13503794	4804080	0.323094
8a	0.991	232112280	179633983	52478297	0.082	29143710	14743541	14400169	38078128	0.926126	0.815254		14a	0.991	193243603	137893917	55349686	0.047	17993532	5966790	12026742	43322944	0.764554	0.927545		16a	0.991	122967521	85971034	36996487	0.043	9676506	3667577	6008929	30987558	0.652906	0.663444		7a	0.991	225044333	160597602	64446731	0.054	23604391	8437817	15166574	49280157	1.13734
8b	0.991	237085043	179633983	57451060	0.054	21951070	9603558	12347512	45103548	1.01388	0.965668		14b	0.991	153398250	137893917	15504333	0.042	13213174	5727148	7486026	8018307	0.141505	0.171672		16b	0.991	128120106	85971034	42149072	0.034	11696926	2785332	8911594	33237478	0.743838	0.711615		7b	0.991	193272999	160597602	32675397	0.023	9632339	3663274	5969065	26706332	0.576649
9a	0.991	182024214	139315663	42708551	0.029	9048384	3863230	5185154	37523397	0.753712	0.803377		16a	0.991	222035174	146611265	75423909	0.050	25834954	7548055	18286899	57137010	1.00834	1.2233		17a	0.991	69442637	46341612	23101025	0.062	9432238	2873492	6558746	16542279	0.407682	0.354171		14a	0.991	189768721	149342883	40425838	0.056	21699061	7731066	13967995	26457843	0.713427
9b	0.991	192875808	139315663	53560145	0.045	17907446	5953658	11953788	41606357	0.945218	0.890793		17a	0.991	138645046	109908465	28736581	0.047	13964612	5122479	8842133	19894448	0.351093	0.425941		17b	0.991	72498753	46341612	26157141	0.050	8519022	2631033	5887989	20269152	0.461616	0.433963		14b	0.991	179158681	149342883	29815798	0.038	14452147	5391897	9060250	20755548	0.526183
10a	0.991	229443383	161025548	68417835	0.078	26436745	12909971	13526774	54891061	1.20742	1.17522		17b	0.991	150044341	109908465	40135876	0.035	15780896	3517808	12263088	27872788	0.491893	0.596757		18a	0.991	151422298	94604224	56818074	0.051	10659680	4630130	6029550	50788524	1.00271	1.08738		17a	0.991	162754954	121963786	40791168	0.040	10485699	4859366	5626333	35164835	0.719874
10b	0.991	214205416	161025548	53179868	0.055	20641739	8676409	11965330	41214538	0.938507	0.882404		18a	0.991	182481054	128560566	53920488	0.080	25532363	10233535	15298828	38621660	0.681587	0.826891		19a	0.991	164603570	88981909	75621661	0.051	18747294	4970650	13776644	61845017	1.33456	1.3241		17b	0.991	140311574	121963786	18347788	0.029	9530514	3475443	6055071	12292717	0.323798
11a	0.991	247834421	194399661	53434760	0.032	12663269	6078076	6585193	46849567	0.943006	1.00305		18b	0.991	165537943	128560566	36977377	0.048	17250319	5828385	11421934	25555443	0.450997	0.547143		21a	0.991	145914364	94278849	51635515	0.040	13525363	3384083	10141280	41494235	0.911253	0.888393		19a	0.991	183934115	141572760	42361355	0.033	12191710	4627329	7564381	34796974	0.747585
11b	0.991	255916954	194399661	61517293	0.032	15691095	6280503	9410592	52106701	1.08564	1.11561		20a	0.991	169883181	119944799	49938382	0.059	21577518	7020393	14557125	35381257	0.624401	0.757514		21b	0.991	135242625	94278849	40963776	0.063	16958015	5428687	11529328	29434448	0.72292	0.630192		19b	0.991	194241717	141572760	52668957	0.047	17147060	6550433	10596627	42072330	0.929491
12a	0.991	251033265	196798366	54234899	0.064	21331014	12559551	8771463	45463436	0.957126	0.973373		20b	0.991	170247300	119944799	50302501	0.052	18698490	6388582	12309908	37992593	0.670486	0.813422		23a	0.991	114309161	74866328	39442833	0.042	8217899	3090589	5127310	34315523	0.696079	0.734696		20a	0.991	141579117	104050729	37528388	0.057	17551307	5686847	11864460	25663928	0.662293
13a	0.991	245042002	182437079	62604923	0.039	16212406	7321776	8890630	53714293	1.10484	1.15002		21a	0.991	169165009	114453918	54711091	0.057	22467071	6224706	16242365	38468726	0.678888	0.823616		24a	0.991	148408410	116434184	31974226	0.042	12848279	5000364	7847915	24126311	0.564275	0.516545		20b	0.991	149151007	104050729	45100278	0.057	19159491	5567457	13592034	31508244	0.79592
13b	0.991	223094870	182437079	40657791	0.032	13222746	5773073	7449673	33208118	0.71752	0.710987		22a	0.991	162196293	132925584	29270709	0.059	20636310	7974354	12661956	16608753	0.293108	0.355594		24b	0.991	148212895	116434184	31778711	0.055	13714647	6506009	7208638	24570073	0.560824	0.526046		22a	0.991	182301969	149006411	33295558	0.088	28589193	12939769	15649424	17646134	0.587593
14a	0.991	190395067	150566757	39828310	0.039	13959162	5567996	8391166	31437144	0.702882	0.67307		22b	0.991	166236562	132925584	33310978	0.049	15718961	6129820	9589141	23721837	0.418638	0.507885		25a	0.991	138597524	88604842	49992682	0.065	17657177	5379617	12277560	37715122	0.882261	0.807482		22b	0.991	197124555	149006411	48118144	0.080	28011993	11942503	16069490	32048654	0.849179
14b	0.991	206660600	150566757	56093843	0.066	21216766	9691436	11525330	44568513	0.989933	0.954213		23a	0.991	123146809	79096725	44050084	0.045	16244088	4245683	11998405	32051679	0.565641	0.686227		25b	0.991	145150796	88604842	56545954	0.083	20816915	6958971	13857944	42688010	0.997911	0.913951		23a	0.991	118301400	78751516	39549884	0.057	16233243	4547870	11685373	27864511	0.697968
15a	0.991	220874541	157817900	63056641	0.036	15619371	5474010	10145361	52911280	1.11281	1.13283		24a	0.991	179578068	138929398	40648670	0.063	20449700	8305936	12143764	28504906	0.503049	0.610291		26a	0.991	93388388	54371306	39017082	0.040	8173168	2100207	6072961	32944121	0.688565	0.705334		23b	0.991	98911546	78751516	20160030	0.044	11151444	3274106	7877338	12282692	0.35578
15b	0.991	229299309	157817900	71481409	0.047	18669932	7297195	11372737	60108672	1.26149	1.28693		24b	0.991	162215266	138929398	23285868	0.061	18804528	8506418	10298110	12987758	0.229205	0.278068		26b	0.991	93193752	54371306	38822446	0.050	9012474	2707470	6305004	32517442	0.685131	0.696199		25a	0.991	295671684	211344724	84326960	0.090	41429737	18642388	22787349	61539611	1.48818
16a	0.991	228161055	161361260	66799795	0.039	15696710	6416193	9280517	57519278	1.17887	1.23149		25a	0.991	175925619	126716167	49209452	0.058	23063930	7598636	15465294	33744158	0.59551	0.722463		27a	0.991	91910535	55463056	36447479	0.049	9564567	2565605	6998962	29448517	0.643218	0.630493		25b	0.991	243634219	211344724	32289495	0.082	33147623	17342486	15805137	16484358	0.569838
16b	0.991	214543162	161361260	53181902	0.039	12512338	6429096	6083242	47098660	0.938543	1.00838															27b	0.991	78788345	55463056	23325289	0.059	11690963	2910794	8780169	14545120	0.41164	0.311411
17a	0.991	224955338	166011849	58943489	0.043	18234009	7029874	11204135	47739354	1.04022	1.0221															28a	0.991	131670722	68281524	63389198	0.062	14338196	4189858	10148338	53240860	1.11868	1.13989
17b	0.991	212543503	166011849	46531654	0.044	15471601	7304624	8166977	38364677	0.821181	0.821389															29a	0.991	142223468	98901859	43321609	0.064	15358623	6306353	9052270	34269339	0.764531	0.733707
20a	0.991	212348987	140771919	71577068	0.065	20584715	9323759	11260956	60316112	1.26318	1.29137															30a	0.991	120202610	76932322	43270288	0.046	10777192	3269256	7507936	35762352	0.763625	0.765673
20b	0.991	195309012	140771919	54537093	0.047	17285807	6604279	10681528	43855565	0.962459	0.938949															31a	0.991	117715215	71426368	46288847	0.047	13431409	3380704	10050705	36238142	0.816896	0.775859
22a	0.991	195233770	139284668	55949102	0.041	12148533	5959328	6189205	49759897	0.987378	1.06536															31b	0.991	111340871	71426368	39914503	0.089	17483161	6246776	11236385	28678118	0.704403	0.613999
22b	0.991	194517768	139284668	55233100	0.043	14518462	5830260	8688202	46544898	0.974742	0.996527															33a	0.991	102944294	73039313	29904981	0.051	13113489	3731299	9382190	20522791	0.527757	0.439393
23a	0.991	172005466	112774913	59230553	0.043	16246594	4856703	11389891	47840662	1.04529	1.02427															34a	0.991	137273961	88257165	49016796	0.061	16133364	5349794	10783570	38233226	0.865038	0.818574
26a	0.991	153842973	103180738	50662235	0.055	16821185	5641098	11180087	39482148	0.894077	0.845314															35a	0.991	93883240	61216607	32666633	0.041	10941743	2337662	8604081	24062552	0.576494	0.51518
26b	0.991	149380410	103180738	46199672	0.031	9241480	3301082	5940398	40259274	0.815322	0.861952															35b	0.991	96694228	61216607	35477621	0.047	9560201	2711481	6848720	28628901	0.626102	0.612945
				5.66643e+07				9.9572e+06	4.67071e+07	1	1						3.59986e+07				1.15335e+07	2.4465e+07	0.431754	0.523797						4.29092e+07				9.07095e+06	3.38383e+07	0.757253	0.724478						3.85936e+07				1.20604e+07	2.65332e+07	0.681092
[truncated: 5 more columns]

## Sheet: Trial 2 
Experiment	Revision experiment to check gTub levels in CDK5RAP2 KO cells - Trial 2
Cells	RPE1 WT/ CDK5RAP2 KO
Imaged on	10, 11, and 14 May 2022
Stainings	CKAP5-488, TubG1-568 02 May 2022
Conditions	siLuc/ siCKAP5 - no other treatments
MTs	present
RPE1 WT siLuc													RPE1 WT siCKAP5													RPE1 C5R2 KO siluc													RPE1 C5R2 KO siCKAP5
Image No.	area	gtub overall	background	net gtub overall	area	gtub lumen	backgrund	Net gTub lumen	Net gtub pcm	Normalised gTub overall	Normalised gTub PCM		Image No.	area	gtub overall	background	net gtub overall	area	gtub lumen	backgrund	Net gTub lumen	Net gtub pcm	Normalised gTub overall	Normalised gTub PCM		Image No.	area	gtub overall	background	net gtub overall	area	gtub lumen	backgrund	Net gTub lumen	Net gtub pcm	Normalised gTub overall	Normalised gTub PCM		Image No.	area	gtub overall	background	net gtub overall	area	gtub lumen	backgrund	Net gTub lumen	Net gtub pcm	Normalised gTub overall
1a	0.991	133496662	97939524	35557138	0.035	9995774	3426138	6569636	28987502	0.947887	1.01258		1a	0.991	125051703	99401409	25650294	0.080	18980533	7807555	11172978	14477316	0.683789	0.505716		1a	0.991	98928240	72972198	25956042	0.068	12944236	4763808	8180428	17775614	0.69194	0.620931		1a	0.991	100609112	72385221	28223891	0.081	19173259	5752024	13421235	14802656	0.752397
1b	0.991	133448891	97939524	35509367	0.051	13951431	4745377	9206054	26303313	0.946614	0.918817		1b	0.991	124301168	99401409	24899759	0.050	10372112	4877902	5494210	19405549	0.663781	0.677867		1b	0.991	96297384	72972198	23325186	0.042	10107216	3096540	7010676	16314510	0.621806	0.569892		2a	0.991	75395885	54258047	21137838	0.072	13123903	3843428	9280475	11857363	0.563496
2a	0.991	133256284	88822496	44433788	0.085	20680048	7268808	13411240	31022548	1.18452	1.08367		2a	0.991	97009115	66078483	30930632	0.066	13765458	4421578	9343880	21586752	0.824553	0.75406		2a	0.991	58174201	42189355	15984846	0.054	8868801	2132395	6736406	9248440	0.426126	0.323063		2b	0.991	75096801	54258047	20838754	0.067	11442953	3542124	7900829	12937925	0.555522
2b	0.991	122926346	88822496	34103850	0.033	7564942	2868154	4696788	29407062	0.909145	1.02724		2b	0.991	92033934	66078483	25955451	0.063	13058316	4076485	8981831	16973620	0.691924	0.592916		2b	0.991	56180275	42189355	13990920	0.044	6455777	1764622	4691155	9299765	0.372972	0.324856		5a	0.991	97897165	81284342	16612823	0.052	13866564	3972452	9894112	6718711	0.442867
3a	0.991	159788987	100304245	59484742	0.119	30607856	11770903	18836953	40647789	1.58575	1.41989		3a	0.991	91318738	72468312	18850426	0.060	12766247	4181263	8584984	10265442	0.502517	0.358588		3a	0.991	113648222	88470954	25177268	0.045	9603111	3743415	5859696	19317572	0.671179	0.674794		6a	0.991	69446558	60705638	8740920	0.057	8416629	3361263	5055366	3685554	0.233017
4a	0.991	93269861	70223468	23046393	0.056	9540546	3775012	5765534	17280859	0.614374	0.603648		3b	0.991	94990950	72468312	22522638	0.050	10401640	3574416	6827224	15695414	0.600412	0.548266		3b	0.991	131046550	88470954	42575596	0.078	17063231	6777089	10286142	32289454	1.13499	1.12792		6b	0.991	89695978	60705638	28990340	0.054	13395677	3261160	10134517	18855823	0.772829
4b	0.991	112916771	70223468	42693303	0.066	14942518	4541664	10400854	32292449	1.13812	1.12803		4a	0.991	63851110	44156971	19694139	0.059	9742605	2454972	7287633	12406506	0.525009	0.433379		4a	0.991	104006270	76769394	27236876	0.064	12977971	4646534	8331437	18905439	0.726085	0.660397		7a	0.991	90900052	72667957	18232095	0.052	12282560	3688281	8594279	9637816	0.486034
5a	0.991	112886497	75859830	37026667	0.061	15040762	4250142	10790620	26236047	0.987062	0.916467		4b	0.991	62798503	44156971	18641532	0.054	9557896	2334042	7223854	11417678	0.496949	0.398838		4b	0.991	90918399	76769394	14149005	0.045	8078388	3318384	4760004	9389001	0.377186	0.327973		9a	0.991	95622254	62729535	32892719	0.067	15638879	4083838	11555041	21337678	0.876859
5b	0.991	90752486	75859830	14892656	0.046	10067194	3553746	6513448	8379208	0.397011	0.292699		5a	0.991	85030084	58401848	26628236	0.073	13331164	4064171	9266993	17361243	0.709859	0.606456		5a	0.991	161921132	123991126	37930006	0.060	17127479	7219102	9908377	28021629	1.01114	0.97884		9b	0.991	87301993	62729535	24572458	0.030	6139714	1807578	4332136	20240322	0.655056
6a	0.991	118759296	81052079	37707217	0.046	12306833	3535230	8771603	28935614	1.0052	1.01077		5b	0.991	76407103	58401848	18005255	0.054	10269642	2942380	7327262	10677993	0.479987	0.372999		5b	0.991	149215314	123991126	25224188	0.049	13021493	6061369	6960124	18264064	0.67243	0.637993		10a	0.991	114274901	98938977	15335924	0.065	14247714	5975380	8272334	7063590	0.408827
6b	0.991	110096919	81052079	29044840	0.030	8590562	2330035	6260527	22784313	0.774282	0.795893		6a	0.991	135438837	113025162	22413675	0.072	18361941	8126635	10235306	12178369	0.597507	0.42541		6a	0.991	84886381	61282990	23603391	0.047	7175897	2735413	4440484	19162907	0.629223	0.669391		10b	0.991	116984954	98938977	18045977	0.059	12566746	5448738	7118008	10927969	0.481072
7a	0.991	126484523	96257159	30227364	0.039	10756201	3631425	7124776	23102588	0.805805	0.80701		6b	0.991	138596675	113025162	25571513	0.046	10060011	5134239	4925772	20645741	0.681689	0.721189		6b	0.991	86272189	61282990	24989199	0.063	12723406	3651228	9072178	15917021	0.666166	0.556007		11a	0.991	111215422	90843393	20372029	0.059	13630196	5167190	8463006	11909023	0.54308
7b	0.991	137694431	96257159	41437272	0.044	11393148	4241026	7152122	34285150	1.10464	1.19764		8a	0.991	91588386	60141943	31446443	0.076	14597752	4605248	9992504	21453939	0.838304	0.74942		7a	0.991	96277935	58780169	37497766	0.085	17327726	4882112	12445614	25052152	0.999621	0.875112		11b	0.991	121752638	90843393	30909245	0.069	18489855	6222047	12267808	18641437	0.823983
8a	0.991	118152019	78925441	39226578	0.062	13682758	4892274	8790484	30436094	1.04571	1.06318		8b	0.991	72341276	60141943	12199333	0.034	5407249	1980041	3427208	8772125	0.325212	0.306424		7b	0.991	92755408	58780169	33975239	0.059	12022070	3295916	8726154	25249085	0.905717	0.881991		12a	0.991	99785357	66894007	32891350	0.053	15164570	3463473	11701097	21190253	0.876822
8b	0.991	118006379	78925441	39080938	0.048	13187648	3783716	9403932	29677006	1.04183	1.03667		11a	0.991	113820359	78370356	35450003	0.088	20939611	6585654	14353957	21096046	0.945031	0.736919		8a	0.991	82203275	53947956	28255319	0.099	14662800	4869775	9793025	18462294	0.753234	0.644918		12b	0.991	93545933	66894007	26651926	0.061	12540104	3704933	8835171	17816755	0.710491
9a	0.991	112886117	75451972	37434145	0.056	12330567	4244117	8086450	29347695	0.997925	1.02516		11b	0.991	107122729	78370356	28752373	0.101	21931853	7647517	14284336	14468037	0.766485	0.505392		8b	0.991	82263108	53947956	28315152	0.063	12758178	3217904	9540274	18774878	0.754829	0.655837		13a	0.991	70437215	54575239	15861976	0.080	12907832	4333786	8574046	7287930	0.422851
10a	0.991	109488994	71179314	38309680	0.043	11286038	3115374	8170664	30139016	1.02126	1.0528		12a	0.991	91660485	65941122	25719363	0.034	7849421	2107297	5742124	19977239	0.68563	0.697837		9a	0.991	125163532	92155453	33008079	0.073	16951140	6465705	10485435	22522644	0.879934	0.786752		13b	0.991	67499086	54575239	12923847	0.056	8024594	3101256	4923338	8000509	0.344526
11a	0.991	103942206	78413290	25528916	0.047	9031983	3575915	5456068	20072848	0.680553	0.701177		12b	0.991	103122013	65941122	37180891	0.091	22211039	5741638	16469401	20711490	0.991174	0.723486		9b	0.991	115299192	92155453	23143739	0.046	11015291	4138225	6877066	16266673	0.616969	0.568221		14a	0.991	117035710	95368288	21667422	0.042	11614763	3236035	8378728	13288694	0.577613
11b	0.991	98828896	78413290	20415606	0.042	10184428	3255029	6929399	13486207	0.544242	0.471095		13a	0.991	103261771	71989782	31271989	0.048	13727114	3698085	10029029	21242960	0.833653	0.742051		10a	0.991	98991943	62518272	36473671	0.044	14017035	2638044	11378991	25094680	0.97232	0.876597		14b	0.991	112583870	95368288	17215582	0.037	7907008	2888539	5018469	12197113	0.458935
12a	0.991	97934108	78318511	19615597	0.052	12601808	4038636	8563172	11052425	0.522915	0.386079		13b	0.991	110001872	71989782	38012090	0.071	18031865	5024954	13006911	25005179	1.01333	0.873471		10b	0.991	96045238	62518272	33526966	0.057	15853738	3449396	12404342	21122624	0.893767	0.737847		15a	0.991	75875204	62067503	13807701	0.057	9768936	3435093	6333843	7473858	0.368088
12b	0.991	105168310	78318511	26849799	0.049	9707469	3889806	5817663	21032136	0.715766	0.734686		14a	0.991	105366086	74217134	31148952	0.103	23007948	7369213	15638735	15510217	0.830373	0.541797		11a	0.991	125249443	83968080	41281363	0.050	16122081	3979028	12143053	29138310	1.10048	1.01785		15b	0.991	79914001	62067503	17846498	0.056	10472654	3304366	7168288	10678210	0.475754
13a	0.991	95000296	57788200	37212096	0.056	11039859	3226524	7813335	29398761	0.992005	1.02695		14b	0.991	111652649	74217134	37435515	0.081	16549608	5923171	10626437	26809078	0.997961	0.936484		12a	0.991	128578460	103650145	24928315	0.027	7575077	2756300	4818777	20109538	0.664543	0.702458		16a	0.991	94780655	71002381	23778274	0.063	12997283	3837434	9159849	14618425	0.633885
13b	0.991	91402228	57788200	33614028	0.064	15250299	3711019	11539280	22074748	0.896088	0.771106		15a	0.991	92166455	61701186	30465269	0.035	8716897	2274253	6442644	24022625	0.812148	0.839149		12b	0.991	131679591	103650145	28029446	0.059	15987259	6273475	9713784	18315662	0.747213	0.639795		16b	0.991	89036683	71002381	18034302	0.066	13056376	4118454	8937922	9096380	0.480761
14a	0.991	94542655	72442625	22100030	0.037	7852759	2586727	5266032	16833998	0.589146	0.588039		15b	0.991	94687634	61701186	32986448	0.040	11404285	2536433	8867852	24118596	0.879357	0.842501		13a	0.991	88179877	66421498	21758379	0.045	10386436	2894155	7492281	14266098	0.580038	0.498338		17a	0.991	90787738	66892043	23895695	0.052	12051796	3328598	8723198	15172497	0.637015
14b	0.991	123796319	72442625	51353694	0.036	9822652	2791781	7030871	44322823	1.36899	1.54827		16a	0.991	118965108	89503648	29461460	0.037	11601114	3188744	8412370	21049090	0.785388	0.735278		13b	0.991	86428383	66421498	20006885	0.049	9988945	3500689	6488256	13518629	0.533346	0.472227		17b	0.991	91028155	66892043	24136112	0.047	10173854	2937542	7236312	16899800	0.643424
15a	0.991	156673624	130874209	25799415	0.038	9120984	4940127	4180857	21618558	0.687764	0.755171		16b	0.991	128283784	89503648	38780136	0.050	16843079	4513411	12329668	26450468	1.03381	0.923957		14a	0.991	109883449	78463433	31420016	0.067	14223146	5211849	9011297	22408719	0.837599	0.782772		18a	0.991	70101213	53724019	16377194	0.039	6507943	2078781	4429162	11948032	0.436586
15b	0.991	154611402	130874209	23737193	0.071	18914665	9205760	9708905	14028288	0.632789	0.490031		17a	0.991	129085111	94032431	35052680	0.047	12858651	4287390	8571261	26481419	0.934439	0.925038		14b	0.991	103602674	78463433	25139241	0.052	11982460	3948724	8033736	17105505	0.670165	0.597523		18b	0.991	74723248	53724019	20999229	0.045	10934159	2767662	8166497	12832732	0.5598
16a	0.991	122212594	78862252	43350342	0.047	12183886	3816348	8367538	34982804	1.15564	1.22201		17b	0.991	129949501	94032431	35917070	0.064	17755634	5986588	11769046	24148024	0.957482	0.843529		15a	0.991	73299504	38598361	34701143	0.064	14062423	2327425	11734998	22966145	0.925068	0.802244		20a	0.991	212100271	185347298	26752973	0.068	23288487	12532477	10756010	15996963	0.713185
16b	0.991	126183874	78862252	47321622	0.079	18467022	6339733	12127289	35194333	1.26151	1.22939		21a	0.991	105659491	80487850	25171641	0.045	12043320	3639113	8404207	16767434	0.671029	0.585713		16a	0.991	81510472	55056122	26454350	0.053	8316726	2917015	5399711	21054639	0.705224	0.735472		20b	0.991	209218212	185347298	23870914	0.064	21137259	11828394	9308865	14562049	0.636354
17a	0.991	152173231	104300388	47872843	0.045	13543198	4524534	9018664	38854179	1.2762	1.35724		21b	0.991	111401224	80487850	30913374	0.057	14685095	4890858	9794237	21119137	0.824093	0.737725		16b	0.991	87000751	55056122	31944629	0.070	12984912	3572024	9412888	22531741	0.851584	0.78707		21a	0.991	82983418	66572068	16411350	0.050	10428641	3155229	7273412	9137938	0.437496
17b	0.991	137260809	104300388	32960421	0.038	10123322	4018994	6104328	26856093	0.878664	0.938126		23a	0.991	102937549	74762010	28175539	0.064	13791522	4608828	9182694	18992845	0.751108	0.663451		18a	0.991	129826441	75845157	53981284	0.071	18731689	5283105	13448584	40532700	1.43904	1.41587		21b	0.991	89153132	66572068	22581064	0.072	15481855	4413113	11068742	11512322	0.601969
18a	0.991	131899761	91089230	40810531	0.044	15293800	3915223	11378577	29431954	1.08793	1.02811		23b	0.991	104828929	74762010	30066919	0.071	14755923	5221797	9534126	20532793	0.801528	0.717243		19a	0.991	98404987	67196795	31208192	0.033	7887397	2246236	5641161	25567031	0.831952	0.893097		22a	0.991	132447092	108789525	23657567	0.070	18726970	7527504	11199466	12458101	0.630667
18b	0.991	149215818	91089230	58126588	0.064	17724135	5796204	11927931	46198657	1.54955	1.61379		24a	0.991	169588435	127858273	41730162	0.060	22382406	7085028	15297378	26432784	1.11245	0.92334		19b	0.991	96031171	67196795	28834376	0.080	13077048	5433666	7643382	21190994	0.768671	0.740235		22b	0.991	120910180	108789525	12120655	0.042	9566023	4515883	5050140	7070515	0.323114
19a	0.991	88466123	54436465	34029658	0.079	14525947	4185450	10340497	23689161	0.907167	0.8275		24b	0.991	150507628	127858273	22649355	0.046	15105304	5564372	9540932	13108423	0.60379	0.457898															24a	0.991	90645270	70250546	20394724	0.044	8446544	2852680	5593864	14800860	0.543685
19b	0.991	94156962	54436465	39720497	0.057	10532166	3074169	7457997	32262500	1.05887	1.12698																												24b	0.991	107088415	70250546	36837869	0.033	8783544	2084007	6699537	30138332	0.982029
20a	0.991	152642248	100257036	52385212	0.056	17071847	5494676	11577171	40808041	1.39649	1.42549																												25a	0.991	96209394	73112522	23096872	0.039	10436474	2334019	8102455	14994417	0.61572
20b	0.991	150364317	100257036	50107281	0.048	14250578	4809596	9440982	40666299	1.33577	1.42054																												26a	0.991	110429438	84197174	26232264	0.068	16507095	5505802	11001293	15230971	0.699303
21a	0.991	189485799	154391383	35094416	0.047	14442004	7182953	7259051	27835365	0.935552	0.972334																												26b	0.991	104697814	84197174	20500640	0.064	12700754	5041331	7659423	12841217	0.546509
21b	0.991	197735186	154391383	43343803	0.087	26758327	13391676	13366651	29977152	1.15547	1.04715
22a	0.991	112408095	75845230	36562865	0.056	13675548	4234666	9440882	27121983	0.974698	0.947414
22b	0.991	115749146	75845230	39903916	0.045	10340664	3633950	6706714	33197202	1.06376	1.15963
23a	0.991	118494294	89889766	28604528	0.060	15359085	5385565	9973520	18631008	0.762544	0.650811
23b	0.991	138312720	89889766	48422954	0.056	14204140	5092425	9111715	39311239	1.29087	1.3732
24a	0.991	124860336	73352770	51507566	0.098	21750496	7115755	14634741	36872825	1.3731	1.28803
26a	0.991	152810857	107658299	45152558	0.044	12288596	4656373	7632223	37520335	1.20368	1.31065
26b	0.991	152489925	107658299	44831626	0.050	16058593	5489898	10568695	34262931	1.19513	1.19686
				3.7512e+07				8.88462e+06	2.86274e+07	1	1						2.85221e+07				9.6585e+06	1.88636e+07	0.760346	0.658935						28909881				8.4506e+06	2.04593e+07	0.770684	0.714675						2.16697e+07				8.35759e+06	1.33121e+07	0.577674
[truncated: 5 more columns]

## Sheet: Trial 3
Experiment	Revision experiment to check gTub levels in CDK5RAP2 KO cells - Trial 3
Cells	RPE1 WT/ CDK5RAP2 KO
Imaged on	23, 24 and 27 Jun 2022
Stainings	CKAP5-488, TubG1-568 21 Jun 2022
Conditions	siLuc/ siCKAP5 - no other treatments
MTs	present
RPE1 WT siLuc													RPE1 WT siCKAP5													RPE1 C5R2 KO siluc													RPE1 C5R2 KO siCKAP5
Image No.	area	gtub overall	background	net gtub overall	area	gtub lumen	backgrund	Net gTub lumen	Net gtub pcm	Normalised gTub overall	Normalised gTub PCM		Image No.	area	gtub overall	background	net gtub overall	area	gtub lumen	backgrund	Net gTub lumen	Net gtub pcm	Normalised gTub overall	Normalised gTub PCM		Image No.	area	gtub overall	background	net gtub overall	area	gtub lumen	backgrund	Net gTub lumen	Net gtub pcm	Normalised gTub overall	Normalised gTub PCM		Image No.	area	gtub overall	background	net gtub overall	area	gtub lumen	backgrund	Net gTub lumen	Net gtub pcm	Normalised gTub overall
1a	0.991	53892938	3686715	50206223	0.045	10818091	338755	10479336	39726887	1.00404	1.01093		1a	0.991	136025035	116700742	19324293	0.035	11892558	3921259	7971299	11352994	0.386455	0.2889		1a	0.991	109506975	77123089	32383886	0.026	8269236	1793874	6475362	25908524	0.647626	0.659296		1a	0.991	166395330	129602719	36792611	0.046	14354223	5049788	9304435	27488176	0.735794
1b	0.991	50234580	3686715	46547865	0.030	5345696	266326	5079370	41468495	0.930883	1.05525		1b	0.991	148894969	116700742	32194227	0.054	14530726	5959014	8571712	23622515	0.643833	0.601123		1b	0.991	118523278	77123089	41400189	0.024	6877302	1680100	5197202	36202987	0.827938	0.921259		2a	0.991	197009004	154742393	42266611	0.031	13082961	4532480	8550481	33716130	0.845265
2a	0.991	29472857	1665420	27807437	0.052	9668556	226913	9441643	18365794	0.556104	0.467355		2a	0.991	126651363	110101652	16549711	0.083	18200173	9031385	9168788	7380923	0.330968	0.187823		2a	0.991	105385037	72647995	32737042	0.044	11258706	3232170	8026536	24710506	0.654689	0.62881		3a	0.991	118165659	97147077	21018582	0.071	16870418	6720395	10150023	10868559	0.420338
2b	0.991	25680067	1665420	24014647	0.037	4247193	169784	4077409	19937238	0.480255	0.507344		2b	0.991	132695315	110101652	22593663	0.076	18647463	8211492	10435971	12157692	0.451837	0.309377		2b	0.991	119078518	72647995	46430523	0.072	18384395	4837487	13546908	32883615	0.928536	0.836791		3b	0.991	118647030	97147077	21499953	0.061	14833375	5893290	8940085	12559868	0.429965
3a	0.991	41011136	1171819	39839317	0.051	7900534	134634	7765900	32073417	0.796723	0.816174		3a	0.991	108253396	87202086	21051310	0.051	11177839	4370092	6807747	14243563	0.420993	0.362457		3a	0.991	87864590	61890566	25974024	0.051	11725721	2943422	8782299	17191725	0.519439	0.437479		4a	0.991	131476156	87683851	43792305	0.063	19529674	6149004	13380670	30411635	0.875776
3b	0.991	39717109	1171819	38545290	0.035	6907898	287063	6620835	31924455	0.770844	0.812383		3b	0.991	116884014	87202086	29681928	0.055	13910151	4894823	9015328	20666600	0.593591	0.525904		3b	0.991	87391350	61890566	25500784	0.054	11601892	3177806	8424086	17076698	0.509975	0.434552		4b	0.991	96227598	87683851	8543747	0.061	10321357	4945018	5376339	3167408	0.170861
4a	0.991	31805136	2895618	28909518	0.049	7374130	112583	7261547	21647971	0.578144	0.550877		3c	0.991	133675070	87202086	46472984	0.059	17672153	4880208	12791945	33681039	0.929386	0.857083		4a	0.991	67187033	54462586	12724447	0.033	5682742	1783016	3899726	8824721	0.254469	0.224563		5a	0.991	82246203	61658808	20587395	0.043	9626682	2581853	7044829	13542566	0.411715
4b	0.991	43728256	2895618	40832638	0.048	10929310	44023	10885287	29947351	0.816588	0.762072		4a	0.991	91132587	67077483	24055104	0.066	12566919	4460348	8106571	15948533	0.481064	0.405843		4b	0.991	76724702	54462586	22262116	0.070	11875527	3647454	8228073	14034043	0.445207	0.357125		6a	0.991	75040624	65797161	9243463	0.034	5926398	2235325	3691073	5552390	0.184855
5a	0.991	40637129	2734338	37902791	0.057	12829812	52295	12777517	25125274	0.757995	0.639364		4b	0.991	90848402	67077483	23770919	0.073	14088565	4766247	9322318	14448601	0.47538	0.367674		5a	0.991	82386681	61787889	20598792	0.048	10087333	2965897	7121436	13477356	0.411943	0.342959		6b	0.991	97773678	65797161	31976517	0.057	14687444	3708915	10978529	20997988	0.639479
5b	0.991	63175110	2734338	60440772	0.060	12973116	181360	12791756	47649016	1.20872	1.21253		5a	0.991	94194181	75039295	19154886	0.102	21824075	7245198	14578877	4576009	0.383067	0.116446		5b	0.991	80516606	61787889	18728717	0.051	10275174	3037370	7237804	11490913	0.374544	0.29241		7a	0.991	73860768	52435833	21424935	0.089	14958891	4511616	10447275	10977660	0.428465
6a	0.991	44729889	1691603	43038286	0.073	12626287	103673	12522614	30515672	0.860697	0.776534		5b	0.991	91885669	75039295	16846374	0.097	13869134	6964178	6904956	9941418	0.336901	0.25298		6a	0.991	74824565	57798854	17025711	0.060	10986145	3365735	7620410	9405301	0.340487	0.239337		7b	0.991	66413714	52435833	13977881	0.057	6916431	2896934	4019497	9958384	0.279535
6b	0.991	51157558	1691603	49465955	0.042	9471051	174974	9296077	40169878	0.98924	1.02221		6a	0.991	107891840	85277304	22614536	0.050	11159752	3985575	7174177	15440359	0.452255	0.392912		6b	0.991	73320353	57798854	15521499	0.047	8017899	2652842	5365057	10156442	0.310405	0.258452		8a	0.991	148745907	99642959	49102948	0.073	25509701	6682725	18826976	30275972	0.981981
7a	0.991	66379899	5065272	61314627	0.062	13933781	149600	13784181	47530446	1.22619	1.20951		6b	0.991	110485558	85277304	25208254	0.049	11492039	3929276	7562763	17645491	0.504125	0.449026		7a	0.991	105549697	72339676	33210021	0.071	18780696	4925657	13855039	19354982	0.664147	0.492527		9a	0.991	86891933	63447069	23444864	0.061	12038817	3923705	8115112	15329752	0.46886
7b	0.991	53952386	5065272	48887114	0.027	6486833	47780	6439053	42448061	0.977664	1.08018		6c	0.991	118798865	85277304	33521561	0.065	16068563	5423221	10645342	22876219	0.670378	0.582132		7b	0.991	94511603	72339676	22171927	0.058	10315715	3982883	6332832	15839095	0.443403	0.403058		9b	0.991	87043799	63447069	23596730	0.047	9664445	2825633	6838812	16757918	0.471897
8a	0.991	107909761	2390055	105519706	0.098	28439555	332746	28106809	77412897	2.11023	1.96993		6d	0.991	114727376	85277304	29450072	0.037	9450353	3157270	6293083	23156989	0.588955	0.589277		8a	0.991	91611961	64808556	26803405	0.026	6871791	1656347	5215444	21587961	0.536025	0.54935		10a	0.991	79246570	62504558	16742012	0.061	10328922	3681358	6647564	10094448	0.334814
9a	0.991	64724095	2954379	61769716	0.047	14367346	417865	13949481	47820235	1.2353	1.21688		7a	0.991	108010780	76216705	31794075	0.067	17710768	4908784	12801984	18992091	0.635831	0.483293		8b	0.991	100457577	64808556	35649021	0.052	12299157	3231198	9067959	26581062	0.712924	0.67641		10b	0.991	82988551	62504558	20483993	0.046	9597693	3003452	6594241	13889752	0.409647
9b	0.991	51828946	2954379	48874567	0.033	9927365	215982	9711383	39163184	0.977413	0.996588		7b	0.991	99762074	76216705	23545369	0.035	8606661	2644631	5962030	17583339	0.47087	0.447444		9a	0.991	113649525	90730805	22918720	0.065	14611011	5638161	8972850	13945870	0.458338	0.354881		11a	0.991	121975324	97024430	24950894	0.038	13036561	3199588	9836973	15113921	0.498978
10a	0.991	40580668	3887769	36692899	0.048	11138993	140142	10998851	25694048	0.7338	0.653838		8a	0.991	63159639	38524523	24635116	0.066	13307017	2471662	10835355	13799761	0.492663	0.351163		9b	0.991	120610401	90730805	29879596	0.088	19517002	7576843	11940159	17939437	0.597544	0.456506		11b	0.991	115164009	97024430	18139579	0.038	9555510	3033982	6521528	11618051	0.362763
10b	0.991	44664758	3887769	40776989	0.047	11089488	271810	10817678	29959311	0.815475	0.762376		9a	0.991	115715453	91617143	24098310	0.040	12076774	3293976	8782798	15315512	0.481928	0.389735		10a	0.991	96839354	67327008	29512346	0.071	15417182	4703211	10713971	18798375	0.5902	0.478363		12a	0.991	96132171	81493042	14639129	0.068	15495382	4971814	10523568	4115561	0.292759
11a	0.991	41282138	3728783	37553355	0.068	15189360	149599	15039761	22513594	0.751007	0.572905		9b	0.991	120566856	91617143	28949713	0.075	20479423	6427754	14051669	14898044	0.578948	0.379111		10b	0.991	94267034	67327008	26940026	0.064	13443667	4170015	9273652	17666374	0.538758	0.449557		12b	0.991	96068594	81493042	14575552	0.038	7688949	2842509	4846440	9729112	0.291488
11b	0.991	47150377	3728783	43421594	0.057	13406363	507231	12899132	30522462	0.868363	0.776707		10a	0.991	82186736	66354375	15832361	0.056	12626954	3676003	8950951	6881410	0.316622	0.175112		11a	0.991	131801135	80473835	51327300	0.076	17809158	6020035	11789123	39538177	1.02646	1.00613		13a	0.991	54609876	50341996	4267880	0.045	5172477	2111259	3061218	1206662	0.0853508
12a	0.991	42796282	4656287	38139995	0.031	6965855	37195	6928660	31211335	0.762739	0.794237		10b	0.991	85150147	66354375	18795772	0.041	11888995	2620285	9268710	9527062	0.375885	0.242436		11b	0.991	129063091	80473835	48589256	0.050	11471975	3936562	7535413	41053843	0.971708	1.0447		13b	0.991	60276553	50341996	9934557	0.056	8022549	2704994	5317555	4617002	0.198675
12b	0.991	57726709	4656287	53070422	0.045	11348007	117808	11230199	41840223	1.06132	1.06471		11a	0.991	87983442	62475935	25507507	0.056	13585277	3352288	10232989	15274518	0.510109	0.388691		12a	0.991	88203788	60000642	28203146	0.046	10636234	2567724	8068510	20134636	0.564018	0.512367		15a	0.991	134095376	100451651	33643725	0.043	11999944	4075103	7924841	25718884	0.672821
13a	0.991	68501045	5117421	63383624	0.046	11556517	12618	11543899	51839725	1.26757	1.31917		11b	0.991	86421241	62475935	23945306	0.051	8914176	2890488	6023688	17921618	0.478868	0.456052		12b	0.991	89937318	60000642	29936676	0.066	14239096	3638395	10600701	19335975	0.598686	0.492044		15b	0.991	120771479	100451651	20319828	0.046	10355902	4213832	6142070	14177758	0.406364
13b	0.991	55119353	5117421	50001932	0.040	8268576	91466	8177110	41824822	0.999959	1.06432		12a	0.991	64484697	47443261	17041436	0.059	9539725	2679821	6859904	10181532	0.340802	0.25909		13a	0.991	102140588	67676417	34464171	0.045	12618127	3212256	9405871	25058300	0.689228	0.63766		16a	0.991	149245626	126010086	23235540	0.073	21487355	8366974	13120381	10115159	0.464674
14a	0.991	56505797	1985542	54520255	0.058	13392809	53450	13339359	41180896	1.09032	1.04793		12b	0.991	71797461	47443261	24354200	0.070	13039067	3072759	9966308	14387892	0.487045	0.366129		13b	0.991	96770743	67676417	29094326	0.045	11539936	2975531	8564405	20529921	0.58184	0.522426		16b	0.991	137123082	126010086	11112996	0.040	10101255	4720111	5381144	5731852	0.222242
14b	0.991	70590296	1985542	68604754	0.044	10395594	89504	10306090	58298664	1.37199	1.48353		13a	0.991	170424023	130192403	40231620	0.047	15810978	6124686	9686292	30545328	0.804568	0.777289		14a	0.991	100660977	70482491	30178486	0.076	15901578	5173474	10728104	19450382	0.603522	0.494955		17a	0.991	140906129	98221948	42684181	0.056	16881723	5226896	11654827	31029354	0.853616
15a	0.991	91860707	7634459	84226248	0.060	16073243	384326	15688917	68537331	1.68439	1.74407		13b	0.991	165805176	130192403	35612773	0.058	17686304	7588252	10098052	25514721	0.712199	0.649274		14b	0.991	100791847	70482491	30309356	0.064	13193049	4228655	8964394	21344962	0.606139	0.543166		17b	0.991	124524660	98221948	26302712	0.088	19313722	8515536	10798186	15504526	0.526012
15b	0.991	90609090	7634459	82974631	0.040	12043037	193335	11849702	71124929	1.65936	1.80992		14a	0.991	85311213	72160096	13151117	0.055	11169027	3738425	7430602	5720515	0.263001	0.14557		16a	0.991	122801602	90479341	32322261	0.090	19418539	7732032	11686507	20635754	0.646394	0.525119		18a	0.991	105631008	94042288	11588720	0.026	4742076	2302443	2439633	9149087	0.231756
16a	0.991	35774845	2869798	32905047	0.030	6220551	193397	6027154	26877893	0.658048	0.683963		14b	0.991	88904495	72160096	16744399	0.058	12464369	4076594	8387775	8356624	0.334861	0.212651		16b	0.991	124879115	90479341	34399774	0.040	11445268	3410938	8034330	26365444	0.687941	0.670923		18b	0.991	132958215	94042288	38915927	0.049	14661937	4409193	10252744	28663183	0.778257
16b	0.991	36229143	2869798	33359345	0.050	10286875	118689	10168186	23191159	0.667134	0.590147		15a	0.991	85269174	66907873	18361301	0.084	16122351	5287950	10834401	7526900	0.367197	0.191537		17a	0.991	100602816	76673696	23929120	0.046	9635102	3354228	6280874	17648246	0.478544	0.449096		19a	0.991	65182601	57957138	7225463	0.057	8312502	3124958	5187544	2037919	0.144498
17a	0.991	65698454	2365452	63333002	0.047	8625447	53249	8572198	54760804	1.26656	1.3935		15b	0.991	90267866	66907873	23359993	0.048	13395381	2974435	10420946	12939047	0.467163	0.329261		17b	0.991	111758785	76673696	35085089	0.069	16156679	5151124	11005555	24079534	0.701646	0.612753		19b	0.991	68462235	57957138	10505097	0.047	9262941	2549851	6713090	3792007	0.210085
17b	0.991	74012174	2365452	71646722	0.054	16803074	179673	16623401	55023321	1.43282	1.40018		16a	0.991	122754330	95184372	27569958	0.047	15415501	4122785	11292716	16277242	0.551355	0.414208		18a	0.991	91016429	57924391	33092038	0.066	15096307	3662728	11433579	21658459	0.661788	0.551144		20a	0.991	100942725	78181186	22761539	0.106	18168768	8354828	9813940	12947599	0.455195
18a	0.991	48358355	3858476	44499879	0.062	12482378	18891	12463487	32036392	0.889927	0.815232		16b	0.991	137570500	95184372	42386128	0.034	13651188	3059057	10592131	31793997	0.847655	0.809064		18b	0.991	94275626	57924391	36351235	0.053	13184384	2818228	10366156	25985079	0.726967	0.661244		21a	0.991	62825293	41195516	21629777	0.043	9462758	1863426	7599332	14030445	0.432561
18b	0.991	56948536	3858476	53090060	0.050	12668188	109506	12558682	40531378	1.06172	1.0314		17a	0.991	104019358	83552633	20466725	0.064	14459474	5070183	9389291	11077434	0.409302	0.281888		19a	0.991	77916258	49630669	28285589	0.055	10513094	2601638	7911456	20374133	0.565667	0.518462		21b	0.991	54545877	41195516	13350361	0.029	4521816	1161577	3360239	9990122	0.266986
19a	0.991	46615844	1934921	44680923	0.038	9798568	182902	9615666	35065257	0.893547	0.892307		18a	0.991	162243082	128232308	34010774	0.077	22151433	9458373	12693060	21317714	0.680161	0.542473		19b	0.991	73097904	49630669	23467235	0.077	13687294	3322050	10365244	13101991	0.469307	0.333407		22a	0.991	65117888	50035490	15082398	0.041	8515723	1880810	6634913	8447485	0.301624
19b	0.991	38756634	1934921	36821713	0.023	4651274	135532	4515742	32305971	0.736376	0.822092		19a	0.991	132744029	107746089	24997940	0.064	18232519	6618637	11613882	13384058	0.499919	0.340585		20a	0.991	98910510	73681653	25228857	0.031	6811657	2451203	4360454	20868403	0.504537	0.531039		22b	0.991	67207455	50035490	17171965	0.048	8599380	2191387	6407993	10763972	0.343412
20a	0.991	60774612	8113301	52661311	0.031	8887615	7722	8879893	43781418	1.05314	1.11411		19b	0.991	130783145	107746089	23037056	0.050	15642215	5157427	10484788	12552268	0.460704	0.319418		20b	0.991	105495121	73681653	31813468	0.041	11508419	2791646	8716773	23096695	0.636219	0.587743		23a	0.991	74537188	53845121	20692067	0.092	15467395	4940685	10526710	10165357	0.413808
20b	0.991	64523126	8113301	56409825	0.049	11803643	87911	11715732	44694093	1.12811	1.13733		20a	0.991	81450957	75806265	5644692	0.051	5975220	3760693	2214527	3430165	0.112885	0.0872876		21a	0.991	123773622	89335372	34438250	0.034	10281775	2837670	7444105	26994145	0.68871	0.686921		23b	0.991	67623034	53845121	13777913	0.029	5173672	1520782	3652890	10125023	0.275536
21a	0.991	48765756	3691708	45074048	0.037	8165785	46950	8118835	36955213	0.901409	0.940401		20b	0.991	81782088	75806265	5975823	0.066	7201675	4939784	2261891	3713932	0.119507	0.0945086		21b	0.991	109614286	89335372	20278914	0.026	6009941	2271009	3738932	16539982	0.405546	0.420894		24a	0.991	96848440	65970486	30877954	0.062	17994291	3809458	14184833	16693121	0.61751
21b	0.991	53826724	3691708	50135016	0.063	15878646	143154	15735492	34399524	1.00262	0.875367		20c	0.991	81967070	75806265	6160805	0.063	9850385	3787823	6062562	98243	0.123206	0.00249999		22a	0.991	97943635	68000078	29943557	0.058	13663186	3941781	9721405	20222152	0.598823	0.514594		25a	0.991	83706890	59333231	24373659	0.038	8796731	2087935	6708796	17664863	0.487434
22a	0.991	61167461	4966598	56200863	0.037	7365355	64401	7300954	48899909	1.12393	1.24436		22a	0.991	119696727	87806447	31890280	0.046	18218818	3983606	14235212	17655068	0.637755	0.449269		22b	0.991	99461678	68000078	31461600	0.044	10459800	2824912	7634888	23826712	0.629182	0.60632		25b	0.991	72612184	59333231	13278953	0.054	9414993	2857507	6557486	6721467	0.265558
23a	0.991	49826150	8819888	41006262	0.041	9692798	17643	9675155	31331107	0.82006	0.797284		22b	0.991	107208330	87806447	19401883	0.038	12209573	3253525	8956048	10445835	0.388007	0.265816		23a	0.991	110549331	84569392	25979939	0.060	13385441	4988468	8396973	17582966	0.519557	0.447435
24a	0.991	52242669	4553965	47688704	0.035	9820486	65865	9754621	37934083	0.953698	0.965311		23a	0.991	103135727	78308978	24826749	0.042	12907237	2912107	9995130	14831619	0.496495	0.377421		23b	0.991	117918880	84569392	33349488	0.076	16056879	6223961	9832918	23516570	0.666937	0.598427
24b	0.991	60459314	4553965	55905349	0.037	10005793	137272	9868521	46036828	1.11802	1.1715		23b	0.991	109032910	78308978	30723932	0.068	16526208	4727289	11798919	18925013	0.61443	0.481586		24a	0.991	118063226	91153214	26910012	0.052	14694054	4456070	10237984	16672028	0.538157	0.424254
25a	0.991	57163661	613231	56550430	0.040	10263542	24196	10239346	46311084	1.13092	1.17848		24a	0.991	116273547	95943431	20330116	0.037	9944511	3268428	6676083	13654033	0.40657	0.347455		24b	0.991	115668309	91153214	24515095	0.047	9098902	3965546	5133356	19381739	0.490263	0.493208
25b	0.991	41548841	613231	40935610	0.045	11591937	19473	11572464	29363146	0.818647	0.747206		24b	0.991	129283390	95943431	33339959	0.057	15760374	5241111	10519263	22820696	0.666746	0.580719		25a	0.991	107970517	74862468	33108049	0.059	12874520	4567228	8307292	24800757	0.662108	0.631106
													25a	0.991	78134155	55093666	23040489	0.048	10569406	2431054	8138352	14902137	0.460773	0.379215		25b	0.991	105006796	74862468	30144328	0.059	15138897	4231488	10907409	19236919	0.602839	0.489523
													25b	0.991	64131344	55093666	9037678	0.048	5756582	2416960	3339622	5698056	0.180739	0.144999
				5.0004e+07				1.07067e+07	3.92973e+07	1	1						2.39039e+07				9.1063e+06	1.47976e+07	0.47804	0.376555						2.94704e+07				8.59311e+06	2.08773e+07	0.589361	0.531265						2.16555e+07				7.95416e+06	1.37014e+07	0.433076
[truncated: 5 more columns]

## Sheet: Statistics - Overall gTub
Normalised averages
	WT siLuc	WT siCKAP5	KO siLuc	KO siCKAP5
Trial 1	1	0.431754	0.757253	0.681092
Trial 2	1	0.760346	0.770684	0.577674
Trial 3	1	0.47804	0.589361	0.433076
Av	1	0.556713	0.705766	0.563948
STDEV	0	0.177863	0.101033	0.124576
Comparison		WT siLuc v/s WT siCKAP5 overall gTub							WT siLuc v/s KO siLuc overall gTub							WT siLuc v/s KO siCKAP5 overall gTub
p value		0.0497							0.0371							0.0261

## Sheet: Statistics - PCM gTUb
Normalised averages
	WT siLuc	WT siCKAP5	KO siLuc	KO siCKAP5
Trial 1	1	0.523797	0.724478	0.568076
Trial 2	1	0.658935	0.714675	0.465014
Trial 3	1	0.376555	0.531265	0.34866
Av	1	0.519762	0.656806	0.460583
STDEV	0	0.141233	0.108832	0.109775
Comparison		WT siLuc v/s WT siCKAP5 PCM gTub							WT siLuc v/s KO siLuc PCM gTub							WT siLuc v/s KO siCKAP5 PCM gTub
p value		0.0276							0.0319							0.0135

## Sheet: Statistics- comparing KO cells 
Normalised averages
	gTub at centrosome		gTub at PCM
	KO siLuc	KO siCKAP5	KO siLuc	KO siCKAP5
Trial 1	1	0.87711	1	0.784118
Trial 2	1	0.749561	1	0.650664
Trial 3	1	0.734823	1	0.656282
Av	1	0.787165	1	0.697021
STDEV	0	0.0782427	0	0.0754799
Comparison		KO siLuc v/s WT siCKAP5 Overall gTub							KO siLuc v/s KO siCKAP5 PCM gTub
p value		0.0422							0.0201

## Sheet: Datapoints
gTub Overall (Normalised w.r.t WT siLuc					gTub Overall (Normalised w.r.t KO siLuc)			gTub PCM (Normalised w.r.t WT siLuc)					gTub PCM (Normalised w.r.t KO siLuc)
WT siLuc	WT siCKAP5	KO siLuc	KO siCKAP5		KO siLuc	KO siCKAP5		WT siLuc	WT siCKAP5	KO siLuc	KO siCKAP5		KO siLuc	KO siCKAP5
1.13076	0.167529	0.816222	0.735089		1.07787	0.970731		1.1762	0.203243	0.837246	0.555253		1.15565	0.766419
1.00623	0.125281	0.684804	0.537748		0.904327	0.71013		1.04561	0.151989	0.626551	0.466945		0.864831	0.644527
1.11128	0.444438	0.870424	0.858345		1.14945	1.1335		1.14382	0.539186	0.801947	0.86654		1.10693	1.19609
1.06741	0.422883	0.801366	0.432609		1.05825	0.571287		1.04923	0.513035	0.738457	0.30326		1.0193	0.418591		Trial1
0.869443	0.467315	0.574882	0.960595		0.759168	1.26853		0.835444	0.566939	0.463528	0.797006		0.63981	1.10011		Trial 2
0.750984	0.128242	0.621737	0.306171		0.821043	0.404318		0.653866	0.155581	0.55928	0.183307		0.771977	0.253019		Trial 3
1.53776	0.284181	1.29423	0.875717		1.70912	1.15644		1.443	0.344764	1.31089	0.686352		1.80943	0.947375
0.962588	0.417342	0.718064	0.521624		0.948249	0.688837		0.930462	0.506312	0.607934	0.358506		0.839134	0.494848
0.857048	0.124434	0.678474	0.257159		0.895968	0.339594		0.881641	0.150962	0.58294	0.231445		0.804635	0.319464
0.725811	0.276952	0.710802	0.683997		0.938659	0.903261		0.768423	0.335993	0.779798	0.462021		1.07636	0.63773
1.14918	0.403878	0.752363	0.897332		0.993543	1.18498		1.12786	0.489978	0.737397	0.775007		1.01783	1.06975
1.25013	0.357739	1.12132	0.323094		1.48078	0.426665		1.30455	0.434003	1.13355	0.102855		1.56464	0.141972
0.926126	0.764554	0.652906	1.13734		0.862204	1.50193		0.815254	0.927545	0.663444	1.05509		0.915755	1.45634
1.01388	0.141505	0.743838	0.576649		0.982285	0.761501		0.965668	0.171672	0.711615	0.571783		0.982246	0.789235
0.753712	1.00834	0.407682	0.713427		0.53837	0.942125		0.803377	1.2233	0.354171	0.566463		0.488863	0.781891
0.945218	0.351093	0.461616	0.526183		0.609593	0.694858		0.890793	0.425941	0.433963	0.444377		0.599001	0.613375
1.20742	0.491893	1.00271	0.719874		1.32415	0.950639		1.17522	0.596757	1.08738	0.75288		1.50092	1.0392
0.938507	0.681587	1.33456	0.323798		1.76236	0.427596		0.882404	0.826891	1.3241	0.263187		1.82767	0.363279
0.943006	0.450997	0.911253	0.747585		1.20337	0.987232		1.00305	0.547143	0.888393	0.745004		1.22625	1.02833
1.08564	0.624401	0.72292	0.929491		0.954662	1.22745		1.11561	0.757514	0.630192	0.90077		0.869857	1.24334
0.957126	0.670486	0.696079	0.662293		0.919216	0.8746		0.973373	0.813422	0.734696	0.549465		1.0141	0.758429
1.10484	0.678888	0.564275	0.79592		0.74516	1.05106		1.15002	0.823616	0.516545	0.674592		0.712989	0.931143
0.71752	0.293108	0.560824	0.587593		0.740604	0.775954		0.710987	0.355594	0.526046	0.377804		0.726103	0.521485
0.702882	0.418638	0.882261	0.849179		1.16508	1.12139		0.67307	0.507885	0.807482	0.686162		1.11457	0.947113
0.989933	0.565641	0.997911	0.697968		1.3178	0.921711		0.954213	0.686227	0.913951	0.59658		1.26153	0.823462
1.11281	0.503049	0.688565	0.35578		0.909294	0.46983		1.13283	0.610291	0.705334	0.262973		0.973576	0.362982
1.26149	0.229205	0.685131	1.48818		0.904758	1.96524		1.28693	0.278068	0.696199	1.31756		0.960967	1.81864
1.17887	0.59551	0.643218	0.569838		0.849409	0.752507		1.23149	0.722463	0.630493	0.35293		0.870273	0.487152
0.938543	0.683789	0.41164	0.752397		0.543596	0.976271		1.00838	0.505716	0.311411	0.517081		0.429842	0.723518
1.04022	0.663781	1.11868	0.563496		1.47729	0.731163		1.0221	0.677867	1.13989	0.414197		1.57339	0.579559
0.821181	0.824553	0.764531	0.555522		1.00961	0.720818		0.821389	0.75406	0.733707	0.451942		1.01274	0.632374
1.26318	0.691924	0.763625	0.442867		1.00841	0.574642		1.29137	0.592916	0.765673	0.234695		1.05686	0.328394
0.962459	0.502517	0.816896	0.233017		1.07876	0.302351		0.938949	0.358588	0.775859	0.128742		1.07092	0.180141
0.987378	0.600412	0.704403	0.772829		0.930208	1.00278		1.06536	0.548266	0.613999	0.658664		0.847506	0.921627
0.974742	0.525009	0.527757	0.486034		0.696936	0.630653		0.996527	0.433379	0.439393	0.336664		0.606497	0.471073
1.04529	0.496949	0.865038	0.876859		1.14234	1.13777		1.02427	0.398838	0.818574	0.745359		1.12988	1.04293
0.894077	0.709859	0.576494	0.655056		0.761297	0.849967		0.845314	0.606456	0.51518	0.707027		0.711105	0.989298
0.815322	0.479987	0.626102	0.408827		0.826807	0.530473		0.861952	0.372999	0.612945	0.246743		0.846051	0.345251
0.947887	0.597507	0.69194	0.481072		0.897826	0.624215		1.01258	0.42541	0.620931	0.381731		0.868829	0.534133
0.946614	0.681689	0.621806	0.54308		0.806824	0.704674		0.918817	0.721189	0.569892	0.416001		0.797414	0.582084
1.18452	0.838304	0.426126	0.823983		0.55292	1.06916		1.08367	0.74942	0.323063	0.651175		0.452041	0.911148
0.909145	0.325212	0.372972	0.876822		0.483949	1.13772		1.02724	0.306424	0.324856	0.74021		0.45455	1.03573
1.58575	0.945031	0.671179	0.710491		0.870888	0.921897		1.41989	0.736919	0.674794	0.622368		0.944196	0.87084
0.614374	0.766485	1.13499	0.422851		1.4727	0.54867		0.603648	0.505392	1.12792	0.254579		1.57823	0.356216
1.13812	0.68563	0.726085	0.344526		0.94213	0.447039		1.12803	0.697837	0.660397	0.279471		0.924052	0.391046
0.987062	0.991174	0.377186	0.577613		0.489418	0.749482		0.916467	0.723486	0.327973	0.464195		0.458912	0.649519
0.397011	0.833653	1.01114	0.458935		1.31201	0.595491		0.292699	0.742051	0.97884	0.426065		1.36963	0.596165
1.0052	1.01333	0.67243	0.368088		0.872511	0.477612		1.01077	0.873471	0.637993	0.261074		0.892703	0.365304
0.774282	0.830373	0.629223	0.475754		0.816447	0.617315		0.795893	0.541797	0.669391	0.373007		0.936637	0.521925
0.805805	0.997961	0.666166	0.633885		0.864383	0.822496		0.80701	0.936484	0.556007	0.510645		0.777985	0.714513
1.10464	0.812148	0.999621	0.480761		1.29706	0.623811		1.19764	0.839149	0.875112	0.317751		1.22449	0.444609
1.04571	0.879357	0.905717	0.637015		1.17521	0.826558		1.06318	0.842501	0.881991	0.53		1.23411	0.741595
1.04183	0.785388	0.753234	0.643424		0.977359	0.834874		1.03667	0.735278	0.644918	0.590337		0.902392	0.826021
0.997925	1.03381	0.754829	0.436586		0.979428	0.566491		1.02516	0.923957	0.655837	0.417364		0.917671	0.583991
1.02126	0.934439	0.879934	0.5598		1.14176	0.726369		1.0528	0.925038	0.786752	0.448268		1.10085	0.627233
0.680553	0.957482	0.616969	0.713185		0.800548	0.925392		0.701177	0.843529	0.568221	0.5588		0.795076	0.781893
0.544242	0.671029	0.97232	0.636354		1.26163	0.825701		0.471095	0.585713	0.876597	0.508676		1.22657	0.711758
0.522915	0.824093	0.893767	0.437496		1.15971	0.567673		0.386079	0.737725	0.737847	0.319203		1.03242	0.44664
0.715766	0.751108	1.10048	0.601969		1.42793	0.781085		0.734686	0.663451	1.01785	0.402144		1.42421	0.562694
0.992005	0.801528	0.664543	0.630667		0.862277	0.818321		1.02695	0.717243	0.702458	0.435181		0.982906	0.608922
0.896088	1.11245	0.747213	0.323114		0.969546	0.419256		0.771106	0.92334	0.639795	0.246984		0.895225	0.34559
0.589146	0.60379	0.580038	0.543685		0.752628	0.705459		0.588039	0.457898	0.498338	0.517018		0.697292	0.72343
1.36899	0.386455	0.533346	0.982029		0.692043	1.27423		1.54827	0.2889	0.472227	1.05278		0.660758	1.47309
0.687764	0.643833	0.837599	0.61572		1.08683	0.798927		0.755171	0.601123	0.782772	0.523779		1.09528	0.732891
0.632789	0.330968	0.670165	0.699303		0.869573	0.907381		0.490031	0.187823	0.597523	0.532042		0.836076	0.744453
1.15564	0.451837	0.925068	0.546509		1.20032	0.709122		1.22201	0.309377	0.802244	0.448564		1.12253	0.627648
1.26151	0.420993	0.705224	0.735794		0.915063	1.24846		1.22939	0.362457	0.735472	0.699493		1.0291	1.31665
1.2762	0.593591	0.851584	0.845265		1.10497	1.43421		1.35724	0.525904	0.78707	0.857976		1.1013	1.61497
0.878664	0.929386	1.43904	0.420338		1.86723	0.71321		0.938126	0.857083	1.41587	0.276573		1.98114	0.520592
1.08793	0.481064	0.831952	0.429965		1.0795	0.729544		1.02811	0.405843	0.893097	0.319612		1.24965	0.601604
1.54955	0.47538	0.768671	0.875776		0.997388	1.48598		1.61379	0.367674	0.740235	0.773887		1.03576	1.45669
0.907167	0.383067	0.647626	0.170861		1.09886	0.289909		0.8275	0.116446	0.659296	0.0806012		1.24099	0.151715
1.05887	0.336901	0.827938	0.411715		1.40481	0.698579		1.12698	0.25298	0.921259	0.344618		1.73408	0.648675
1.39649	0.452255	0.654689	0.184855		1.11084	0.313652		1.42549	0.392912	0.62881	0.141292		1.18361	0.265954
1.33577	0.504125	0.928536	0.639479		1.5755	1.08504		1.42054	0.449026	0.836791	0.534337		1.57509	1.00578
0.935552	0.670378	0.519439	0.428465		0.88136	0.726998		0.972334	0.582132	0.437479	0.279349		0.823465	0.525818
1.15547	0.588955	0.509975	0.279535		0.865301	0.474302		1.04715	0.589277	0.434552	0.253412		0.817956	0.476996
0.974698	0.635831	0.254469	0.981981		0.43177	1.66618		0.947414	0.483293	0.224563	0.770434		0.422695	1.45019
1.06376	0.47087	0.445207	0.46886		0.755406	0.795539		1.15963	0.447444	0.357125	0.390097		0.672216	0.734279
0.762544	0.492663	0.411943	0.471897		0.698965	0.800692		0.650811	0.351163	0.342959	0.42644		0.645551	0.802686
1.29087	0.481928	0.374544	0.334814		0.635509	0.568096		1.3732	0.389735	0.29241	0.256874		0.550403	0.483513
1.3731	0.578948	0.340487	0.409647		0.577722	0.69507		1.28803	0.379111	0.239337	0.353453		0.450504	0.665304
1.20368	0.316622	0.310405	0.498978		0.526681	0.846642		1.31065	0.175112	0.258452	0.384605		0.486483	0.723941
1.19513	0.375885	0.664147	0.362763		1.12689	0.615518		1.19686	0.242436	0.492527	0.295645		0.927083	0.556492
1.00404	0.510109	0.443403	0.292759		0.752346	0.49674		1.01093	0.388691	0.403058	0.104729		0.758676	0.197131
0.930883	0.478868	0.536025	0.291488		0.909502	0.494583		1.05525	0.456052	0.54935	0.247577		1.03404	0.466014
0.556104	0.340802	0.712924	0.0853508		1.20965	0.144819		0.467355	0.25909	0.67641	0.030706		1.2732	0.0577978
0.480255	0.487045	0.458338	0.198675		0.777686	0.337103		0.507344	0.366129	0.354881	0.117489		0.667992	0.221149
0.796723	0.804568	0.597544	0.672821		1.01388	1.14161		0.816174	0.777289	0.456506	0.65447		0.85928	1.23191
0.770844	0.712199	0.5902	0.406364		1.00142	0.689499		0.812383	0.649274	0.478363	0.360782		0.900422	0.6791
0.578144	0.263001	0.538758	0.464674		0.914138	0.788436		0.550877	0.14557	0.449557	0.257401		0.846201	0.484505
0.816588	0.334861	1.02646	0.222242		1.74166	0.37709		0.762072	0.212651	1.00613	0.145859		1.89384	0.27455
0.757995	0.367197	0.971708	0.853616		1.64875	1.44837		0.639364	0.191537	1.0447	0.789606		1.96644	1.48627
1.20872	0.467163	0.564018	0.526012		0.956999	0.892513		1.21253	0.329261	0.512367	0.394545		0.964428	0.74265
0.860697	0.551355	0.598686	0.231756		1.01582	0.393232		0.776534	0.414208	0.492044	0.232817		0.926173	0.438232
0.98924	0.847655	0.689228	0.778257		1.16945	1.32051		1.02221	0.809064	0.63766	0.729394		1.20027	1.37294
1.22619	0.409302	0.58184	0.144498		0.987239	0.245177		1.20951	0.281888	0.522426	0.051859		0.983361	0.0976142
0.977664	0.680161	0.603522	0.210085		1.02403	0.356463		1.08018	0.542473	0.494955	0.0964954		0.931653	0.181633
2.11023	0.499919	0.606139	0.455195		1.02847	0.772352		1.96993	0.340585	0.543166	0.329478		1.0224	0.620176
1.2353	0.460704	0.646394	0.432561		1.09677	0.733949		1.21688	0.319418	0.525119	0.357033		0.988431	0.672043
0.977413	0.112885	0.687941	0.266986		1.16727	0.453009		0.996588	0.0872876	0.670923	0.254219		1.26288	0.478516
0.7338	0.119507	0.478544	0.301624		0.811971	0.511781		0.653838	0.0945086	0.449096	0.214964		0.845332	0.404626
0.815475	0.123206	0.701646	0.343412		1.19052	0.582685		0.762376	0.00249999	0.612753	0.273911		1.15338	0.515583
0.751007	0.637755	0.661788	0.413808		1.12289	0.70213		0.572905	0.449269	0.551144	0.258678		1.03742	0.48691
0.868363	0.388007	0.726967	0.275536		1.23348	0.467517		0.776707	0.265816	0.661244	0.257652		1.24466	0.484978
0.762739	0.496495	0.565667	0.61751		0.959796	1.04776		0.794237	0.377421	0.518462	0.424791		0.975899	0.799583
1.06132	0.61443	0.469307	0.487434		0.796298	0.827055		1.06471	0.481586	0.333407	0.449519		0.627571	0.846128
1.26757	0.40657	0.504537	0.265558		0.856074	0.450586		1.31917	0.347455	0.531039	0.171042		0.999574	0.321951
0.999959	0.666746	0.636219			1.07951			1.06432	0.580719	0.587743			1.10631
1.09032	0.460773	0.68871			1.16857			1.04793	0.379215	0.686921			1.29299
1.37199	0.180739	0.405546			0.688111			1.48353	0.144999	0.420894			0.792248
1.68439		0.598823			1.01606			1.74407		0.514594			0.96862
1.65936		0.629182			1.06757			1.80992		0.60632			1.14127
0.658048		0.519557			0.88156			0.683963		0.447435			0.842205
0.667134		0.666937			1.13163			0.590147		0.598427			1.12642
1.26656		0.538157			0.91312			1.3935		0.424254			0.798572
1.43282		0.490263			0.831855			1.40018		0.493208			0.928365
0.889927		0.662108			1.12343			0.815232		0.631106			1.18793
1.06172		0.602839			1.02287			1.0314		0.489523			0.921428
0.893547								0.892307
0.736376								0.822092
1.05314								1.11411
1.12811								1.13733
0.901409								0.940401
1.00262								0.875367
1.12393								1.24436
0.82006								0.797284
0.953698								0.965311
1.11802								1.1715
1.13092								1.17848
0.818647								0.747206
