# Supplementary material for: Microtubule nucleation and γTuRC centrosome localization in interphase cells require ch-TOG
Source: Nat Commun. 2023 Jan 26;14:289. doi: 10.1038/s41467-023-35955-w (PMC9879976; doi:10.1038/s41467-023-35955-w)
Supplement: Supplementary file 4 — Source Data [file 41467_2023_35955_MOESM4_ESM.zip › Source data_2ndrev_JL/Quantifications and statistics/Supplementary Figure SF4/Figure SF4 G_1.xlsx]

## Sheet: Sheet1
Alpha TUB quantification for all CKAP5 mutants 22-10-22
Folders	CKAP5 constructs MT nucleation rescue exp 20-4-21
	CKAP5 constructs MT nucleation rescue exp 30-3-21
	CKAP5 new contructs MT nucleation rescue exp 11-5-21
	CKAP5 new contructs MT nucleation rescue exp 21-5-21
CKAP5-12 cells	Exp1	Exp2	Exp2	Exp2		CKAP5-5C cells	Exp1	Exp2	Exp2	Exp2			CKAP5-12 cells	Exp1	Exp2	Exp2	Exp2		CKAP5-5C cells	Exp1	Exp2	Exp2	Exp2
Image no.	Control KD	CKAP5 KD	Control KD	CKAP5 KD		Image no.	Control KD	CKAP5 KD	Control KD	CKAP5 KD			Image no.	Control KD	CKAP5 KD	Control KD	CKAP5 KD		Image no.	Control KD	CKAP5 KD	Control KD	CKAP5 KD
	Net ATUB Int.	Net ATUB Int.	Net ATUB Int.	Net ATUB Int.			Net ATUB Int.	Net ATUB Int.	Net ATUB Int.	Net ATUB Int.				Normalized ATUB Int.	Normalized ATUB Int.	Normalized ATUB Int.	Normalized ATUB Int.			Normalized ATUB Int.	Normalized ATUB Int.	Normalized ATUB Int.	Normalized ATUB Int.
	27051.1	10905.5	47271.2	19353.7			42975.8	16891.2	52030.7	12313				0.456744	0.184134	0.893463	0.365801			0.817665	0.321374	1.01696	0.240662
	61938.7	14599.9	43443	17280.4			49328.7	15165.4	52940.7	12092.7				1.0458	0.246512	0.821108	0.326614			0.938536	0.28854	1.03474	0.236355
	44434.1	13046.5	69225.8	16897			42234.8	3831.86	57212.3	36.134				0.750246	0.220283	1.30842	0.319368			0.803567	0.0729055	1.11823	0.000706251
	59697.4	2399.03	41131.1	17069.3			43824.6	1100.47	54672.9	12191				1.00796	0.0405064	0.777412	0.322624			0.833815	0.0209377	1.0686	0.238277
	66564.7	6556.12	62974.7	5030.21			45758.5	4706.99	38882.3	10412.6				1.12391	0.110697	1.19027	0.0950751			0.870609	0.0895559	0.759967	0.203517
	64415.8	2273.33	27299.3	10079.5			61323.1	9022.52	30064.1	13430.9				1.08763	0.038384	0.515979	0.190511			1.16674	0.171664	0.587613	0.262511
	57702.1	15041.6	59850.8	15469.8			50864.7	4615.39	52068.4	3065.13				0.97427	0.253969	1.13123	0.292391			0.96776	0.0878132	1.01769	0.0599091
	48995.8	659.178	44111	3778.03			49469.7	22888.5	68974.5	17639.2				0.827268	0.0111299	0.833734	0.0714078			0.941218	0.43548	1.34813	0.344765
	49102.7	10478.5	58546.6	6428.96			53066.4	17053.5	39606	17931.9				0.829072	0.176923	1.10658	0.121512			1.00965	0.324462	0.774112	0.350484
	62088.8	12960.2	49921.5	453.188			45533.2	17378.3	34512.7	10702.1				1.04834	0.218826	0.943556	0.00856562			0.866321	0.330641	0.674563	0.209177
	60159.6	7865.68	53004.5	10501.3			58347.6	5820.86	80537.8	4351.81				1.01576	0.132808	1.00183	0.198483			1.11013	0.110749	1.57414	0.0850575
	96024.2	11972.9	48452.3	16328.2			70228.8	14475.8	63026.2	6059.01				1.62132	0.202156	0.915787	0.308616			1.33618	0.275419	1.23187	0.118425
	60173.6	16812.3	61262.7	19369.9			60494.2	3421.28	71616.9	5010.01				1.016	0.283867	1.15791	0.366108			1.15097	0.0650938	1.39978	0.0979223
	63142.9	11116.9	52741	19304.4			69512.1	17713.3	40304	11654.3				1.06613	0.187703	0.996847	0.36487			1.32255	0.337015	0.787755	0.227787
	43186.4	1286.31	69301.7	19991.2			56076.1	1558	31547.8	15851.7				0.729179	0.0217187	1.30986	0.37785			1.06691	0.0296427	0.616613	0.309827
	38599.7	4012.82	57818.3	762.485			57036.9	4837.49	60361.1	2271.31				0.651736	0.0677542	1.09281	0.0144116			1.08519	0.0920389	1.17978	0.0443936
	44454	26053.9	37808.3	6196.45			58779	9214.04	61621.4	19695.4				0.750583	0.439906	0.714608	0.117118			1.11834	0.175308	1.20441	0.384954
	44651.5	6849.33	39970.2	5338.35			64441.1	4016.37	26458.6	19321.9				0.753916	0.115647	0.755469	0.100899			1.22607	0.076416	0.517143	0.377653
	85697.1	8257.15	59939.6	10045.6			56118.1	3535.98	66453.4	13087.4				1.44695	0.139418	1.13291	0.18987			1.06771	0.067276	1.29885	0.255798
	84881.1	1346.02	53284.5	2822.02			45353.3	12376	54718.6	2114.58				1.43317	0.0227268	1.00712	0.0533384			0.862898	0.235467	1.06949	0.0413303
	78415.5	4237.55	58755.8	7184.86			25775.8	10041.6	46956.1	9663.53				1.324	0.0715487	1.11053	0.1358			0.490414	0.191053	0.917773	0.188877
	57423.2	7214.58	70844.6	6263.71			56309.5	7072.12	53915.9	10379.2				0.96956	0.121814	1.33902	0.118389			1.07135	0.134555	1.0538	0.202865
	50761.7	8541.3	46898.9	11831.9			63254.3	958.301	57002.8	5621.12				0.857085	0.144215	0.886428	0.223632			1.20349	0.0182328	1.11414	0.109867
	88192.5	851.397	57470.9	573.884			45920.8	11074.3	32429.2	9000.04				1.48908	0.0143754	1.08625	0.0108469			0.873696	0.210701	0.63384	0.175909
	42896.6	2973.18	55172.8	1812.81			41953.5	18900.6		16584.9				0.724286	0.0502005	1.04281	0.0342636			0.798214	0.359606		0.324158
			49101.5													0.928059
	59226		52907.8				52559.2		51163.1				Average of Normalized intensities	1	0.140689	1	0.189135			1	0.180878	1	0.203648
