# Supplementary material for: Microtubule nucleation and γTuRC centrosome localization in interphase cells require ch-TOG
Source: Nat Commun. 2023 Jan 26;14:289. doi: 10.1038/s41467-023-35955-w (PMC9879976; doi:10.1038/s41467-023-35955-w)
Supplement: Supplementary file 4 — Source Data [file 41467_2023_35955_MOESM4_ESM.zip › Source data_2ndrev_JL/Quantifications and statistics/Supplementary Figure SF4/Figure SF4 D.xlsx]

## Sheet: Sheet1
GTUB quantification for CKAP5-12 and CKAP5-5C mutants 11-10-22
Folders included: 22-1-21 and 5-3-21
Folders included 16-5-21 and 30-4-21																														Net GTUB intensity									Net GTUB intensity										Normalized GTUB intensity
experimental sets included are 4 in number that included both with MTs and without MTs																														Exp 1	Exp1	Exp 2	Exp2	Exp3	Exp3	Exp4	Exp4		Exp 1	Exp1	Exp 2	Exp2	Exp3	Exp3	Exp4	Exp4			Exp 1
U2OS CKAP5-12 cells															U2OS CKAP5-5C cells															CKAP5-12 cells									CKAP5-5C cells										CKAP5-12 cells
Image no.	Area	Control KD	Image no.	Area	Control KD	Control KD	Image no.	Area	CKAP5 KD	Image no.	Area	CKAP5 KD	CKAP5 KD		Image no.	Area	Control KD	Image no.	Area	Control KD	Control KD	Image no.	Area	CKAP5 KD	Image no.	Area	CKAP5 KD	CKAP5 KD		C KD	CKAP5 KD	C KD	CKAP5 KD	C KD	CKAP5 KD	C KD	CKAP5 KD		C KD	CKAP5 KD	C KD	CKAP5 KD	C KD	CKAP5 KD	C KD	CKAP5 KD			C KD
		GTUB Int.			Background Int.	Net GTUB Int.			GTUB Int.			Background Int.	Net GTUB Int.				GTUB Int.			Background Int.	Net GTUB Int.			GTUB Int.			Background Int.	Net GTUB Int.		Net GTUB int.	Net GTUB int.	Net GTUB int.	Net GTUB int.	Net GTUB int.	Net GTUB int.	Net GTUB int.	Net GTUB int.		Net GTUB int.	Net GTUB int.	Net GTUB int.	Net GTUB int.	Net GTUB int.	Net GTUB int.	Net GTUB int.	Net GTUB int.			Normalized GTUB int.
1a	0.991	73036.1	3	0.991	42375.2	30660.9	1a	0.991	105286	112	0.991	88018.6	17267.7		1a	0.991	102344	3	0.991	57862.4	44481.8	1a	0.991	78236.3	94	0.991	63503.4	14733		30660.9	17267.7	46439.6	14280.4	48717.3	27023.6	43454.3	24851.5		44481.8	14733	32307.5	23848.5	37518.1	23272.9	37100.9	11533.3			0.834973
1b	0.991	69008.8	3	0.991	42375.2	26633.6	1b	0.991	110178	112	0.991	88018.6	22159.4		1b	0.991	82628.7	3	0.991	57862.4	24766.3	1b	0.991	81234.7	94	0.991	63503.4	17731.3		26633.6	22159.4	32414.3	9839.69	48041.1	26829.9	34748.6	28397.7		24766.3	17731.3	21677.3	8396.13	39947.9	8139.56	31157.2	1512.85			0.725299
2a	0.991	80677.8	7	0.991	49678.7	30999.1	1c	0.991	106191	112	0.991	88018.6	18172.4		2a	0.991	86880.1	6	0.991	46756.4	40123.8	2	0.991	97303.1	96	0.991	78561.6	18741.5		30999.1	18172.4	44207.9	23399.1	50858.5	10624.3	54840.9	34096.6		40123.8	18741.5	40083.9	16317	33568.8	18846.9	36590.8	22361.2			0.844183
2b	0.991	78767.9	7	0.991	49678.7	29089.2	2a	0.991	78108.7	115	0.991	59361.9	18746.8		2b	0.991	74685	6	0.991	46756.4	27928.6	3a	0.991	70442.6	99	0.991	47795.5	22647.2		29089.2	18746.8	45472	9647.88	46148.6	22914.6	46267.8	15026.8		27928.6	22647.2	26929	26549.8	37329.6	9303.89	22464.8	28662.1			0.792172
3a	0.991	104642	10	0.991	64214.3	40428	2b	0.991	76225.1	115	0.991	59361.9	16863.2		3a	0.991	84282.5	9	0.991	47814.9	36467.6	3b	0.991	69665.7	99	0.991	47795.5	21870.2		40428	16863.2	38668.5	13301.9	72837.6	24225.3	61006.3	28528.3		36467.6	21870.2	30965.3	17903.7	34611.5	19839.5	39125.8	12497.4			1.10096
3b	0.991	102357	10	0.991	64214.3	38142.6	3	0.991	97712.9	122	0.991	71979.4	25733.6		3b	0.991	94328	9	0.991	47814.9	46513.1	4a	0.991	79606.9	103	0.991	57569.3	22037.6		38142.6	25733.6	33384.1	8793.95	54747.2	15584.2	48715.7	18425.6		46513.1	22037.6	31278.7	21143.7	24979.8	18339.9	26877	2578.87			1.03872
4a	0.991	84727.8	13	0.991	53716.8	31011	4a	0.991	80334.1	125	0.991	58554.9	21779.2		4a	0.991	104045	12	0.991	63864.2	40180.4	4b	0.991	80815.4	103	0.991	57569.3	23246.1		31011	21779.2	65699.3	11955.1	56244.7	25682.8	51683.5	28179.7		40180.4	23246.1	35380.6	20858.9	28682.5	23508.8	41817.9	17075.6			0.844507
4b	0.991	85855.8	13	0.991	53716.8	32139	4b	0.991	83401.2	125	0.991	58554.9	24846.2		4b	0.991	98315.5	12	0.991	63864.2	34451.3	5a	0.991	71389.5	106	0.991	52792.8	18596.7		32139	24846.2	44622.7	11340.7	46778.5	24741.7	45327.8	15028.3		34451.3	18596.7	29886.5	18834.5	30756.7	18888.1	28704.4	21589.6			0.875226
5a	0.991	103995	16	0.991	64150.7	39844.1	5a	0.991	104220	129	0.991	82440.6	21779.7		5a	0.991	76832.2	15	0.991	41236.8	35595.4	5b	0.991	68306.4	106	0.991	52792.8	15513.6		39844.1	21779.7	43954.1	17059	32482.5	26648.7	64144.9	23655		35595.4	15513.6	30961.5	19322.3	46104.5	19155.4	61082.6	25015.8			1.08505
5b	0.991	99131.5	16	0.991	64150.7	34980.8	5b	0.991	93132.8	129	0.991	82440.6	10692.2		5b	0.991	77689.7	15	0.991	41236.8	36452.8	6a	0.991	110434	109	0.991	88299.8	22134.3		34980.8	10692.2	42219.1	7811.48	30844.1	25959.4	49359.6	18630.4		36452.8	22134.3	37631.5	12814.9	38137.6	13719.2	57073.3	14620.3			0.952615
6a	0.991	75060.8	19	0.991	41034.5	34026.4	6a	0.991	108321	134	0.991	82791.6	25529.4		6a	0.991	105995	18	0.991	50242.2	55753.3	6b	0.991	106140	109	0.991	88299.8	17840		34026.4	25529.4	53178	24934.6	63049.4	26368.7	57203.4	18135.1		55753.3	17840	48712.5	18142.3	43807.9	18517.6	42356.5	21258.5			0.926623
6b	0.991	70320	19	0.991	41034.5	29285.5	6b	0.991	87219.2	134	0.991	82791.6	4427.58		6b	0.991	71378.1	18	0.991	50242.2	21135.9	7a	0.991	56924	112	0.991	40197.7	16726.3		29285.5	4427.58	34679.6	14347.7	43169.1	25088.1	52536.9	19736.2		21135.9	16726.3	29974	15650.1	38444	14771.4	29836.9	11151.6			0.797518
7a	0.991	87298.4	22	0.991	42192.7	45105.8	7a	0.991	68517.3	138	0.991	47552.1	20965.2		7a	0.991	83933.8	21	0.991	47033.2	36900.6	7b	0.991	45063.6	112	0.991	40197.7	4865.84		45105.8	20965.2	27815.5	21118.6	31334.5	7903.81	57982.5	17216.5		36900.6	4865.84	31906.9	18619.9	45699.1	18221.7	48936.3	13158.2			1.22834
7b	0.991	74771.1	22	0.991	42192.7	32578.4	7b	0.991	59683.1	138	0.991	47552.1	12131		7b	0.991	69594.2	21	0.991	47033.2	22560.9	8a	0.991	66047	115	0.991	42947.5	23099.5		32578.4	12131	26077.4	21417	61857.7	10022.8	50917.9	10197.1		22560.9	23099.5	23902	7712.91	42724.8	3807.44	39952.1	26226.2			0.887193
8a	0.991	114160	25	0.991	62873.4	51286.3	8a	0.991	54782.6	141	0.991	34770.4	20012.2		8a	0.991	101457	24	0.991	49515	51941.6	8b	0.991	54088.8	115	0.991	42947.5	11141.3		51286.3	20012.2	45375.1	28779.9	35635.1	7115.08	27822.3	19866.4		51941.6	11141.3	51438.1	28172.1	33477.9	15097.9	40295.5	5020.46			1.39665
8b	0.991	107101	25	0.991	62873.4	44227.6	8b	0.991	43474.7	141	0.991	34770.4	8704.29		9a	0.991	143246	27	0.991	87902.9	55343.1	9a	0.991	84342.4	118	0.991	60300.5	24041.9		44227.6	8704.29	37716.9	8087.29	26377.5	14286.4	28402.3	18414.1		55343.1	24041.9	44907.9	23838.2	44792.7	20657.9	28952.9	14085.4			1.20443
9a	0.991	106011	28	0.991	66630.1	39381.2	9a	0.991	51536.3	144	0.991	41397.2	10139.1		9b	0.991	117960	27	0.991	87902.9	30057.4	9b	0.991	81244	118	0.991	60300.5	20943.4		39381.2	10139.1	37420.7	18110.1	63392.9	3695.65	60650.1	15712		30057.4	20943.4	44526.2	12231.3	35205.5	5898.01	54924.9	22687.4			1.07245
9b	0.991	104194	28	0.991	66630.1	37564.2	9b	0.991	61486.2	144	0.991	41397.2	20089		10a	0.991	98101.9	30	0.991	51170	46931.9	10a	0.991	91788.2	121	0.991	66522.9	25265.3		37564.2	20089	39277.5	15044.1	43510.4	25052.1	39698.9	28543.7		46931.9	25265.3	33778.3	1674.75	35329	19879.5	48021.6	2249.17			1.02297
10a	0.991	91457.2	31	0.991	50725	40732.1	10a	0.991	93857.4	147	0.991	82613.2	11244.2		10b	0.991	78577.9	30	0.991	51170	27407.8	10b	0.991	86275.5	121	0.991	66522.9	19752.6		40732.1	11244.2	25835.8	31092	29233.9	20616.7	50220.8	20251.5		27407.8	19752.6	47323.8	18550.5	31174.3	16701	39160.6	12438.4			1.10924
10b	0.991	87676.6	31	0.991	50725	36951.6	10b	0.991	93177.6	147	0.991	82613.2	10564.4		11a	0.991	139701	33	0.991	88021.5	51679.7	11a	0.991	83839.8	124	0.991	58262.3	25577.5		36951.6	10564.4	24744.8	25926	29489.8	24059.3	37644.7	16850.2		51679.7	25577.5	36378	8225.36	35259.4	2927.34	47492.8	3923.82			1.00628
11a	0.991	124213	34	0.991	74259.9	49953.6	11a	0.991	77943.8	153	0.991	48895.3	29048.5		11b	0.991	136517	33	0.991	88021.5	48495.6	11b	0.991	70171.1	124	0.991	58262.3	11908.9		49953.6	29048.5	37825.7	14211	51523.1	11589.3	37189.8	8354.51		48495.6	11908.9	41276.9	19045.8	26136.8	14782.4	33073.9	23914.8			1.36036
11b	0.991	121134	34	0.991	74259.9	46874.2	11b	0.991	67735.7	153	0.991	48895.3	18840.4		12a	0.991	97409.4	36	0.991	51289.5	46120	12a	0.991	81814.7	127	0.991	58735.9	23078.8		46874.2	18840.4	36207.1	9364.42	38159.1	13533	41447.5	12721.9		46120	23078.8	41585.5	11106.8	30350.8	23208	28368.1	3084.48			1.2765
12a	0.991	97022.8	37	0.991	55592.4	41430.4	12a	0.991	68318	156	0.991	48381.5	19936.5		12b	0.991	86465.2	36	0.991	51289.5	35175.7	12b	0.991	75611.4	127	0.991	58735.9	16875.5		41430.4	19936.5	43011.9	20978.5	59588.5	6489.94	64481.9	15271.2		35175.7	16875.5	30346.1	26533.4	32970.9	21464	25323.9	12335.7			1.12826
12b	0.991	92673.8	37	0.991	55592.4	37081.4	12b	0.991	54750.7	156	0.991	48381.5	6369.2		13a	0.991	100460	39	0.991	62745.3	37714.6	13a	0.991	72348.8	130	0.991	53133.2	19215.6		37081.4	6369.2	28099	24176.5	50507.7	11322	57268.9	8204.05		37714.6	19215.6	24171	22755.5	34348.4	25144	32721	6692.98			1.00982
13a	0.991	86887.3	40	0.991	57507.6	29379.8	13a	0.991	45720.5	159	0.991	31655.7	14064.8		13b	0.991	95761.2	39	0.991	62745.3	33015.9	13b	0.991	62226.3	130	0.991	53133.2	9093.09		29379.8	14064.8	34370.6	18460.2	52870.1	13232	39878.2	26419.8		33015.9	9093.09	31038.3	14291.1	33351.6	18057	45079.5	20452.5			0.800086
13b	0.991	77963.7	40	0.991	57507.6	20456.1	13b	0.991	44145.2	159	0.991	31655.7	12489.6		14a	0.991	129218	42	0.991	78847.1	50371.3	14a	0.991	100949	134	0.991	88674.9	12273.8		20456.1	12489.6	35474.4	16666.2	46822.6	22901.8	40474.3	24133		50371.3	12273.8	32829.8	22636.5	57867.4	11896.2	46988.1	14253.1			0.557072
14a	0.991	116370	43	0.991	74425.1	41945.3	14a	0.991	78390.8	162	0.991	55350.9	23039.9		14b	0.991	100462	42	0.991	78847.1	21614.9	14b	0.991	115221	134	0.991	88674.9	26546.5		41945.3	23039.9	36236.9	9423.12	49672.4	23916.9	40754.2	18108.6		21614.9	26546.5	41665.2	17998.5	47159.2	13586.1	42403.5	24362.1			1.14228
14b	0.991	111115	43	0.991	74425.1	36690.1	14b	0.991	75112.9	162	0.991	55350.9	19762.1		15a	0.991	115680	46	0.991	62807.4	52872.1	15a	0.991	59424.8	136	0.991	46269.4	13155.4		36690.1	19762.1	21566.1	24719.2	41403.1	27248.4	33974.7	23128.7		52872.1	13155.4	33944.1	19362.4	55324.8	23550.8	30468.1	25415.4			0.999165
15a	0.991	77625.4	46	0.991	47944.4	29681	15a	0.991	94622.9	165	0.991	77557.6	17065.2		15b	0.991	85773.9	46	0.991	62807.4	22966.4	16a	0.991	95958	139	0.991	83165.8	12792.2		29681	17065.2	38060	23132.3	46454.1	23534.9	35830.4	21504.1		22966.4	12792.2	33555.1	17949.4	40865.2	16172.7	29920.3	23873.6			0.808288
15b	0.991	70747.7	46	0.991	47944.4	22803.2	15b	0.991	89924.4	165	0.991	77557.6	12366.8		16a	0.991	105226	49	0.991	65116.3	40109.5	16b	0.991	87710.2	139	0.991	83165.8	4544.46		22803.2	12366.8	38777.9	15113.4	39098.9	25059.5	42582.1	711.509		40109.5	4544.46	28314.6	16900.4	45601.1	19407.3	42800.4	9369.5			0.62099
16a	0.991	83422.3	49	0.991	48425.7	34996.6	16a	0.991	74273.3	168	0.991	54947.1	19326.2		16b	0.991	93727.8	49	0.991	65116.3	28611.5	17a	0.991	81340.7	142	0.991	72776.4	8564.29		34996.6	19326.2	60460.1	26742.8	46125.4	8359.99	43323.5	14950.5		28611.5	8564.29	31776.9	26676	32074	6675.47	37525.5	27556.6			0.953045
16b	0.991	81309.9	49	0.991	48425.7	32884.2	16b	0.991	75263.4	168	0.991	54947.1	20316.3		17a	0.991	82987.4	52	0.991	50037.3	32950.1	17b	0.991	89520.4	142	0.991	72776.4	16743.9		32884.2	20316.3	34139.3	13367.8	37774.1	15282.9	26205.3	14169.8		32950.1	16743.9	28087.3	26198.9	31621.7	14939.7	60855	16521.4			0.895519
17a	0.991	92285	52	0.991	51876.9	40408.1	17a	0.991	50695.2	171	0.991	36573	14122.2		17b	0.991	76291.9	52	0.991	50037.3	26254.6	18a	0.991	94547.8	145	0.991	78723	15824.8		40408.1	14122.2	40821.2	25127.6	30866.2	7156.03	54075	5814.28		26254.6	15824.8	29246.1	22372.2	31994.4	20983.1	65067.8	27211.6			1.10041
17b	0.991	82415.7	52	0.991	51876.9	30538.8	17b	0.991	40390.5	171	0.991	36573	3817.46		18a	0.991	119446	55	0.991	77903.9	41542.5	18b	0.991	81648.5	145	0.991	78723	2925.47		30538.8	3817.46	39563.4	16808.4	23599.7	19554.2	39409.8	26478.4		41542.5	2925.47	22693.1	17632.2	30980.4	24777.2	41243.4	15898.4			0.831648
18a	0.991	124805	55	0.991	69436.9	55367.9	18a	0.991	64678.5	174	0.991	51503.9	13174.6		18b	0.991	115580	55	0.991	77903.9	37675.8	19a	0.991	63646.7	148	0.991	46483.5	17163.2		55367.9	13174.6	62511.7	31669.6	41668.9	29016.2	34091.5	28177.6		37675.8	17163.2	49629.7	13112.4	30464.5	25023.8	35136.5	18249.1			1.50781
18b	0.991	101355	55	0.991	69436.9	31917.8	18b	0.991	64390.4	174	0.991	51503.9	12886.5		19a	0.991	91663.8	58	0.991	49879.3	41784.5	19b	0.991	48614.1	148	0.991	46483.5	2130.61		31917.8	12886.5	50196.1	24794.8	39082.4	5632.02	39254.3	27471		41784.5	2130.61	42611.7	15695.1	36835	20484.5	60507.5	12160.9			0.869201
19a	0.991	103345	59	0.991	59205.7	44139.6	20a	0.991	68849.4	177	0.991	40323.8	28525.5		19b	0.991	82187	58	0.991	49879.3	32307.7	20a	0.991	86441	150	0.991	63712.4	22728.6		44139.6	28525.5	46267	10191.7	35943	12922.8	54966.8	12643.9		32307.7	22728.6	47029.3	4986.52	29825.7	20046.6	44712.5	16222			1.20203
19b	0.991	93481.5	59	0.991	59205.7	34275.8	20b	0.991	57592.7	177	0.991	40323.8	17268.8		20a	0.991	134050	61	0.991	81048.2	53001.9	21a	0.991	60569.4	153	0.991	45835.4	14734		34275.8	17268.8	42092.7	15926.4	32977.9	19707.6	36689.9	11057.3		53001.9	14734	42671.3	19725.1	40350.2	17830.5	48064.1	9485.78			0.933416
20a	0.991	99570.9	62	0.991	54787.3	44783.6	21a	0.991	67647.5	182	0.991	53834.2	13813.4		20b	0.991	123645	61	0.991	81048.2	42596.5	21b	0.991	56742.2	153	0.991	45835.4	10906.8		44783.6	13813.4	44127.7	9849.64	32762	15271.1	39539.2	5657.73		42596.5	10906.8	31514.1	3847.74	26956.7	10396.5	32436.3	19152.4			1.21957
20b	0.991	85704.5	62	0.991	54787.3	30917.2	21b	0.991	78585.7	182	0.991	53834.2	24751.5		21a	0.991	131822	64	0.991	79844.5	51977.7	22	0.991	88900.7	155	0.991	69375.5	19525.2		30917.2	24751.5	39647.3	27148.4	27458.7	25715.5	48321.2	13423.9		51977.7	19525.2	36834.5	17618.5	44200.2	24886.9	31240	23417.3			0.841952
21a	0.991	79465.2	65	0.991	43611.5	35853.6	22a	0.991	60441.5	186	0.991	35244.4	25197		21b	0.991	119502	64	0.991	79844.5	39657.5	23a	0.991	100270	158	0.991	77461.7	22807.9		35853.6	25197	46413.6	19696.5	32889.7	25074	57661.1	8409.3		39657.5	22807.9	39492.1	20185.6	30470	18872.7	46084	26068.7			0.976385
21b	0.991	86489.2	65	0.991	43611.5	42877.7	22b	0.991	40958.1	186	0.991	35244.4	5713.67		22a	0.991	124639	67	0.991	75014.4	49624.5	23b	0.991	100812	158	0.991	77461.7	23350.4		42877.7	5713.67	44608.7	21533.2	29940	18413	39978.1	16931.2		49624.5	23350.4	26386.3	11793.8	40702	18143.6	39632.2	19812.3			1.16767
22a	0.991	119709	68	0.991	74180.1	45528.8	23a	0.991	60506.6	189	0.991	42364	18142.6		22b	0.991	105555	67	0.991	75014.4	30540.3	24a	0.991	70512.4	161	0.991	58169.4			45528.8	18142.6	39112.9	19795.7	46362.4	18764.2	39035.6	27133.5		30540.3		31460.6	18660.3	40024.2	12656.1	42948.8	13871.1			1.23987
22b	0.991	128206	68	0.991	74180.1	54025.5	23b	0.991	52670.5	189	0.991	42364	10306.6		23a	0.991	99231.9	70	0.991	61093.9	38137.9	24b	0.991	79783.5	161	0.991	58169.4			54025.5	10306.6	44297.9	20251.6	45839.9	20098.5	37384.5	27623.6		38137.9		28657	21202.9	30936.1	2540.22	40464.5	3744.09			1.47125
23a	0.991	72538.1	71	0.991	36887.2	35650.9	24a	0.991	147178	194	0.991	129018	18160.1		23b	0.991	95707.4	70	0.991	61093.9	34613.4	25a	0.991	106252	164	0.991	82622.2			35650.9	18160.1	50961.6	17062.9	43751.1	14863.8	50109.6	20274.4		34613.4		42461.8	13391.3	39614.9	26133.3	43182.8	9007.77			0.970863
23b	0.991	67302.7	71	0.991	36887.2	30415.5	24b	0.991	143882	194	0.991	129018	14863.6		24a	0.991	86042.2	73	0.991	47268	38774.2	25b	0.991	95674.8	164	0.991	82622.2			30415.5	14863.6	43986.4	18773.1	38513.9	25841.5	47902.4	9942.5		38774.2		51207.6	25755.2	30690.2		35418.6	24243.8			0.828291
24a	0.991	130317	74	0.991	80796.2	49520.6	24c	0.991	132974	194	0.991	129018	3955.69		24b	0.991	77012.9	73	0.991	47268	29744.8	26a	0.991	68926.2	167	0.991	50395.5			49520.6	3955.69	32842.8	9962.86	55479	20977.8	46349.3	24301.4		29744.8		46843.5	13094.9			42369.8	26731.4			1.34857
24b	0.991	107099	74	0.991	80796.2	26302.5	24d	0.991	137074	194	0.991	129018	8056.19		25a	0.991	69939.7	76	0.991	44165.3	25774.3	26b	0.991	57463.2	167	0.991	50395.5			26302.5	8056.19	30430.7	23743.4	51837.7	19195.8	37208.1	24700.8		25774.3		40613.2	12370.3			30708.8	20247.3			0.716283
25a	0.991	119288	77	0.991	81566.3	37721.6	25	0.991	67261.9	196	0.991	44371	22890.9		25b	0.991	68838.1	76	0.991	44165.3	24672.8	27a	0.991	100093	170	0.991	77064.2			37721.6	22890.9	61906.5	12077.1	43010.7	15805.2	55661.3	26802.4		24672.8		35543.7	11780.9			30384.9	16167.9			1.02725
25b	0.991	123594	77	0.991	81566.3	42027.5	26a	0.991	91894	200	0.991	65799.5	26094.5		26a	0.991	88079.4	79	0.991	46068.3	42011.1	27b	0.991	88500.2	170	0.991	77064.2			42027.5	26094.5	37408	26755.2	28628.1	13388.3	54454.8	22517.8		42011.1		47694.5	9099.94			42236.2	17917.3			1.14452
26a	0.991	93848	80	0.991	49806	44042	26b	0.991	87588.6	200	0.991	65799.5	21789		26b	0.991	83581	79	0.991	46068.3	37512.7									44042	21789	54511.3	21129.7	49103.4	18263.6	67109.5	19910.9		37512.7		31845.6	24071.5			34427.2	27580.7			1.19938
26b	0.991	88414.2	80	0.991	49806	38608.2	27a	0.991	96833.8	203	0.991	71878.4	24955.4		27a	0.991	109399	82	0.991	66869.8	42529									38608.2	24955.4	43537.3	25992.1	43233.2	15249.9	53655.4	2606.28		42529		47973.5	25417.4			38080.7	19238.3			1.0514
27a	0.991	90125.3	83	0.991	58659	31466.2	27b	0.991	93555.1	203	0.991	71878.4	21676.7		27b	0.991	101635	82	0.991	66869.8	34765.3									31466.2	21676.7	44440.7	23772.5	44240.8	18152.3	36196.3	9605.95		34765.3		37495.4	21862.1			28916.1	9008.72			0.856905
27b	0.991	91585.1	83	0.991	58659	32926.1	28a	0.991	63590	206	0.991	44792	18798		28a	0.991	124099	85	0.991	88288.1	35810.6									32926.1	18798	29435.5	13267.8	42104.2	22253.4	39508.3	24489		35810.6		58258.1	17641.6			26260.7				0.896661
28a	0.991	112840	86	0.991	63197	49643.2	28b	0.991	64560.2	206	0.991	44792	19768.2		28b	0.991	135093	85	0.991	88288.1	46805									49643.2	19768.2	49310	8413.4	38691.6	21433.8	49209.3	19517.8		46805		34852.4	26369.1			32481.8				1.35191
28b	0.991	98687.3	86	0.991	63197	35490.2	29a	0.991	108322	209	0.991	85657.3	22665		29a	0.991	93484.1	88	0.991	53601.1	39883									35490.2	22665	35721.4	20107.7	42003.7	20603.9	35498.2	28303.9		39883						29049				0.966489
29a	0.991	97363.3	89	0.991	60746.7	36616.6	29b	0.991	103992	209	0.991	85657.3	18334.9		29b	0.991	92189.6	88	0.991	53601.1	38588.5									36616.6	18334.9	47832.3	13465.9	38983.6	23578.4	28195.7	19513.1		38588.5										0.997164
29b	0.991	99501.7	89	0.991	60746.7	38755	30a	0.991	65408.2	212	0.991	45787.7	19620.4		30a	0.991	82092	91	0.991	46733.9	35358.1									38755	19620.4	41584.8	25296.1	43905.3	22714.1	21727.4	26382.2		35358.1										1.0554
30a	0.991	92074.9	92	0.991	63495.6	28579.2	30b	0.991	56140.4	212	0.991	45787.7	10352.7		30b	0.991	72883.6	91	0.991	46733.9	26149.7									28579.2	10352.7	43551.1	15650.4	37993.4	7813.31		8780.73		26149.7										0.778285
30b	0.991	97178	92	0.991	63495.6	33682.3	31a	0.991	59852.9	215	0.991	40549.1	19303.9																	33682.3	19303.9	38195.9	23670.7	37556.8	10803.8		26908.1												0.917255
31a	0.991	85221.7	96	0.991	54255.6	30966.2	31b	0.991	51302.9	215	0.991	40549.1	10753.9		1a	0.991	69650.3	173	0.991	37342.8	32307.5	1a	0.991	68243.9	261	0.991	44395.4	23848.5		30966.2	10753.9	42210.6	13777.5	34034.6	10487.6		14371.5												0.843286
31b	0.991	88326.5	96	0.991	54255.6	34070.9	32a	0.991	101093	219	0.991	75067	26026.2		1b	0.991	59020.1	173	0.991	37342.8	21677.3	1b	0.991	52791.6	261	0.991	44395.4	8396.13		34070.9	26026.2	42824.4	7843.65	33763.5	14747.1		19498.9												0.927838
32a	0.991	94224.5	99	0.991	51583.4	42641.1	32b	0.991	87184.8	219	0.991	75067	12117.8		2a	0.991	71393.2	177	0.991	31309.4	40083.9	2	0.991	71123.8	263	0.991	54806.8	16317		42641.1	12117.8		24740.5	41820.1	11544.6		25191.3												1.16123
32b	0.991	84733.6	99	0.991	51583.4	33150.3	33a	0.991	61359	222	0.991	39626	21733.1		2b	0.991	58238.4	177	0.991	31309.4	26929	3a	0.991	86164.2	266	0.991	59614.4	26549.8		33150.3	21733.1		19435.1	32438.4	25179.5														0.902766
33a	0.991	108044	102	0.991	75608.2	32435.5	33b	0.991	59957.1	222	0.991	39626	20331.2		3a	0.991	54577.4	180	0.991	23612.1	30965.3	3b	0.991	77518.1	266	0.991	59614.4	17903.7		32435.5	20331.2		21740.9	35876.5	7621.19														0.8833
33b	0.991	108398	102	0.991	75608.2	32789.9	34a	0.991	83194.5	225	0.991	59711.7	23482.8		3b	0.991	54890.8	180	0.991	23612.1	31278.7	4	0.991	80550	268	0.991	59406.2	21143.7		32789.9	23482.8		12919.7	38170.8	20506.1														0.892952
34a	0.991	79726.2	105	0.991	47900.9	31825.3	34b	0.991	85492.8	225	0.991	59711.7	25781.1		4a	0.991	89233.1	183	0.991	53852.4	35380.6	5a	0.991	105228	271	0.991	84369.4	20858.9		31825.3	25781.1		20891.5	52034.3	8669.9														0.866683
34b	0.991	77687.8	105	0.991	47900.9	29787	35a	0.991	63606.2	228	0.991	42971.1	20635.1		4b	0.991	83738.9	183	0.991	53852.4	29886.5	5b	0.991	103204	271	0.991	84369.4	18834.5		29787	20635.1		17680.5	35970.4															0.811174
35a	0.991	111977	108	0.991	72021	39955.7	35b	0.991	53403.1	228	0.991	42971.1	10431.9		5a	0.991	76663.2	186	0.991	45701.6	30961.5	6a	0.991	79950.9	274	0.991	60628.6	19322.3		39955.7	10431.9		22509.9	48677.4															1.08809
35b	0.991	103530	108	0.991	72021	31508.9									5b	0.991	83333.1	186	0.991	45701.6	37631.5	6b	0.991	73443.4	274	0.991	60628.6	12814.9		31508.9			12243.5	52795.1															0.858068
															6a	0.991	90518.1	189	0.991	41805.6	48712.5	7a	0.991	65129.5	279	0.991	46987.2	18142.3
1a	0.991	110966	3	0.991	64526.2	46439.6	1a	0.991	52156.5	99	0.991	37876.1	14280.4		6b	0.991	71779.6	189	0.991	41805.6	29974	7b	0.991	62637.3	279	0.991	46987.2	15650.1
1b	0.991	96940.5	3	0.991	64526.2	32414.3	1b	0.991	47715.8	99	0.991	37876.1	9839.69		7a	0.991	94303	192	0.991	62396.1	31906.9	7c	0.991	65607.1	279	0.991	46987.2	18619.9
2a	0.991	101400	6	0.991	57192.5	44207.9	2a	0.991	68832.9	103	0.991	45433.7	23399.1		7b	0.991	86298.1	192	0.991	62396.1	23902	7d	0.991	54700.1	279	0.991	46987.2	7712.91	AVG	36720.8		41028.8		42553.7		44986.8			37877.7		36573.7		36723.2		39259			AVG of Normalized intensities	1
2b	0.991	102665	6	0.991	57192.5	45472	2b	0.991	55081.6	103	0.991	45433.7	9647.88		8a	0.991	144958	195	0.991	93520.2	51438.1	8a	0.991	89985.2	282	0.991	61813.1	28172.1
3a	0.991	97085.7	9	0.991	58417.2	38668.5	3a	0.991	38876	107	0.991	25574.1	13301.9		8b	0.991	138428	195	0.991	93520.2	44907.9	8b	0.991	85651.4	282	0.991	61813.1	23838.2
3b	0.991	91801.2	9	0.991	58417.2	33384.1	3b	0.991	34368	107	0.991	25574.1	8793.95		9a	0.991	118076	198	0.991	73550.3	44526.2	9a	0.991	65429.3	285	0.991	53198	12231.3
4a	0.991	148442	12	0.991	82742.8	65699.3	4a	0.991	67697.6	110	0.991	55742.5	11955.1		9b	0.991	107329	198	0.991	73550.3	33778.3	9b	0.991	54872.6	285	0.991	53198	1674.65
4b	0.991	127365	12	0.991	82742.8	44622.7	4b	0.991	67083.3	110	0.991	55742.5	11340.7		10a	0.991	91722.1	201	0.991	44398.3	47323.8	10a	0.991	69737.8	288	0.991	51187.3	18550.5
5a	0.991	146418	15	0.991	102464	43954.1	5a	0.991	43620.1	113	0.991	26561	17059		10b	0.991	80776.4	201	0.991	44398.3	36378	10b	0.991	59412.7	288	0.991	51187.3	8225.36
5b	0.991	144683	15	0.991	102464	42219.1	5b	0.991	34372.5	113	0.991	26561	7811.48		11a	0.991	82326.2	204	0.991	41049.3	41276.9	11a	0.991	74665.8	291	0.991	55620.1	19045.8
6a	0.991	117436	18	0.991	64257.6	53178	6a	0.991	66663.3	116	0.991	41728.6	24934.6		11b	0.991	82634.8	204	0.991	41049.3	41585.5	11b	0.991	66726.9	291	0.991	55620.1	11106.8
6b	0.991	98937.1	18	0.991	64257.6	34679.6	6b	0.991	56076.3	116	0.991	41728.6	14347.7		12a	0.991	78077.6	207	0.991	47731.4	30346.1	12	0.991	75584.2	293	0.991	49050.8	26533.4
7a	0.991	73094.3	21	0.991	45278.8	27815.5	7a	0.991	83545.4	119	0.991	62426.8	21118.6		12b	0.991	71902.4	207	0.991	47731.4	24171	13a	0.991	82720.2	296	0.991	59964.7	22755.5
7b	0.991	71356.2	21	0.991	45278.8	26077.4	7b	0.991	83843.8	119	0.991	62426.8	21417		13a	0.991	62558.1	210	0.991	31519.8	31038.3	13b	0.991	74255.7	296	0.991	59964.7	14291.1
8a	0.991	96462.3	24	0.991	51087.1	45375.1	8a	0.991	77466.8	123	0.991	48686.9	28779.9		13b	0.991	64349.6	210	0.991	31519.8	32829.8	14a	0.991	75990.7	299	0.991	53354.2	22636.5
8b	0.991	88804	24	0.991	51087.1	37716.9	8b	0.991	56774.2	123	0.991	48686.9	8087.29		14a	0.991	81001	213	0.991	39335.8	41665.2	14b	0.991	71352.7	299	0.991	53354.2	17998.5
10a	0.991	95288.9	29	0.991	57868.2	37420.7	9a	0.991	85624.1	127	0.991	67514	18110.1		14b	0.991	73279.9	213	0.991	39335.8	33944.1	15	0.991	63603.4	301	0.991	44241	19362.4
10b	0.991	97145.7	29	0.991	57868.2	39277.5	9b	0.991	82558.1	127	0.991	67514	15044.1		15a	0.991	83979.6	216	0.991	50424.5	33555.1	16a	0.991	78671.2	304	0.991	60721.8	17949.4
11a	0.991	78522.8	32	0.991	52687	25835.8	10a	0.991	74374.4	130	0.991	43282.4	31092		15b	0.991	78739.1	216	0.991	50424.5	28314.6	16b	0.991	77622.2	304	0.991	60721.8	16900.4
11b	0.991	77431.8	32	0.991	52687	24744.8	10b	0.991	69208.4	130	0.991	43282.4	25926		16a	0.991	78484	219	0.991	46707.1	31776.9	17a	0.991	106874	307	0.991	80197.5	26676
12a	0.991	94060	35	0.991	56234.3	37825.7	11a	0.991	40727.7	133	0.991	26516.7	14211		16b	0.991	74794.4	219	0.991	46707.1	28087.3	17b	0.991	106396	307	0.991	80197.5	26198.9
12b	0.991	92441.4	35	0.991	56234.3	36207.1	11b	0.991	35881.1	133	0.991	26516.7	9364.42		17a	0.991	64261.6	222	0.991	35015.5	29246.1	18a	0.991	68138.1	310	0.991	45765.9	22372.2
13a	0.991	99409	38	0.991	56397.2	43011.9	12a	0.991	86732.1	137	0.991	65753.6	20978.5		17b	0.991	57708.6	222	0.991	35015.5	22693.1	18b	0.991	63398.1	310	0.991	45765.9	17632.2
13b	0.991	84496.2	38	0.991	56397.2	28099	12b	0.991	89930.1	137	0.991	65753.6	24176.5		18a	0.991	108102	225	0.991	58472.2	49629.7	19	0.991	53338.1	312	0.991	40225.7	13112.4
14a	0.991	94038.6	41	0.991	59668	34370.6	12c	0.991	84213.9	137	0.991	65753.6	18460.2		18b	0.991	101084	225	0.991	58472.2	42611.7	20a	0.991	53902.5	315	0.991	38207.4	15695.1
14b	0.991	95142.4	41	0.991	59668	35474.4	13a	0.991	61546.4	140	0.991	44880.2	16666.2		20a	0.991	103037	232	0.991	56007.6	47029.3	20b	0.991	43193.9	315	0.991	38207.4	4986.52
15a	0.991	79854.9	44	0.991	43618	36236.9	13b	0.991	54303.3	140	0.991	44880.2	9423.12		20b	0.991	98678.9	232	0.991	56007.6	42671.3	21a	0.991	54986.7	318	0.991	35261.6	19725.1
15b	0.991	65184.1	44	0.991	43618	21566.1	14	0.991	66773.8	142	0.991	42054.6	24719.2		21a	0.991	77649.3	235	0.991	46135.2	31514.1	21b	0.991	39109.3	318	0.991	35261.6	3847.74
16a	0.991	103725	47	0.991	65664.6	38060	15a	0.991	68459.1	145	0.991	45326.8	23132.3		21b	0.991	82969.7	235	0.991	46135.2	36834.5	22a	0.991	96769	321	0.991	79150.5	17618.5
16b	0.991	104443	47	0.991	65664.6	38777.9	15b	0.991	60440.2	145	0.991	45326.8	15113.4		22a	0.991	81407.6	238	0.991	41915.5	39492.1	22b	0.991	99336.1	321	0.991	79150.5	20185.6
17a	0.991	119613	50	0.991	59153.1	60460.1	16a	0.991	89129.9	150	0.991	62387	26742.8		22b	0.991	68301.8	238	0.991	41915.5	26386.3	23a	0.991	79831.5	324	0.991	68037.7	11793.8
17b	0.991	93292.4	50	0.991	59153.1	34139.3	16b	0.991	75754.8	150	0.991	62387	13367.8		23a	0.991	71670.8	241	0.991	40210.2	31460.6	23b	0.991	86697.9	324	0.991	68037.7	18660.3
18a	0.991	132056	53	0.991	91235	40821.2	17a	0.991	97943.9	153	0.991	72816.4	25127.6		23b	0.991	68867.2	241	0.991	40210.2	28657	24a	0.991	78781.3	327	0.991	57578.4	21202.9
18b	0.991	130798	53	0.991	91235	39563.4	17b	0.991	89624.8	153	0.991	72816.4	16808.4		24a	0.991	93413.9	244	0.991	50952.1	42461.8	24b	0.991	70969.7	327	0.991	57578.4	13391.3
19a	0.991	161611	56	0.991	99099.7	62511.7	18	0.991	81073.8	155	0.991	49404.2	31669.6		24b	0.991	102160	244	0.991	50952.1	51207.6	25	0.991	64037.9	329	0.991	38282.6	25755.2
19b	0.991	149296	56	0.991	99099.7	50196.1	19a	0.991	72238.5	159	0.991	47443.7	24794.8		25	0.991	98254.8	246	0.991	51411.3	46843.5	26a	0.991	74772	332	0.991	61677.1	13094.9
20a	0.991	112066	59	0.991	65799.1	46267	19b	0.991	57635.3	159	0.991	47443.7	10191.7		26a	0.991	81545.2	249	0.991	40932	40613.2	26b	0.991	74047.4	332	0.991	61677.1	12370.3
20b	0.991	107892	59	0.991	65799.1	42092.7	20a	0.991	68868.1	162	0.991	52941.7	15926.4		26b	0.991	76475.7	249	0.991	40932	35543.7	27a	0.991	63054.9	335	0.991	51274.1	11780.9
21a	0.991	115578	63	0.991	71450.7	44127.7	20b	0.991	62791.3	162	0.991	52941.7	9849.64		27a	0.991	104718	252	0.991	57024	47694.5	27b	0.991	60374	335	0.991	51274.1	9099.94
21b	0.991	111098	63	0.991	71450.7	39647.3	21a	0.991	70876.5	165	0.991	43728.2	27148.4		27b	0.991	88869.5	252	0.991	57024	31845.6	28a	0.991	77347.6	338	0.991	53276.1	24071.5
22a	0.991	121389	66	0.991	74974.9	46413.6	21b	0.991	63424.7	165	0.991	43728.2	19696.5		28a	0.991	105927	255	0.991	57953.6	47973.5	28b	0.991	78693.5	338	0.991	53276.1	25417.4
22b	0.991	119584	66	0.991	74974.9	44608.7	22a	0.991	81487	168	0.991	59953.7	21533.2		28b	0.991	95449.1	255	0.991	57953.6	37495.4	29a	0.991	68340.4	341	0.991	46478.3	21862.1
23a	0.991	107054	69	0.991	67940.6	39112.9	22b	0.991	79749.4	168	0.991	59953.7	19795.7		29a	0.991	100586	258	0.991	42328.2	58258.1	29b	0.991	64119.9	341	0.991	46478.3	17641.6
23b	0.991	112239	69	0.991	67940.6	44297.9	23a	0.991	71562.4	171	0.991	51310.8	20251.6		29b	0.991	77180.6	258	0.991	42328.2	34852.4	30a	0.991	59287.7	343	0.991	32918.5	26369.1
24a	0.991	139829	72	0.991	88867.6	50961.6	23b	0.991	68373.7	171	0.991	51310.8	17062.9
24b	0.991	132854	72	0.991	88867.6	43986.4	24a	0.991	67195.9	174	0.991	48422.7	18773.1		1a	0.991	94688.7	346	0.991	57170.6	37518.1	1a	0.991	61611.8	417	0.991	38339	23272.9
25a	0.991	81905.5	75	0.991	49062.6	32842.8	24b	0.991	58385.6	174	0.991	48422.7	9962.86		1b	0.991	97118.5	346	0.991	57170.6	39947.9	1b	0.991	46478.5	417	0.991	38339	8139.56
25b	0.991	79493.3	75	0.991	49062.6	30430.7	25a	0.991	69090.2	177	0.991	45346.8	23743.4		2a	0.991	93192.8	349	0.991	59624	33568.8	2a	0.991	63592.2	420	0.991	44745.3	18846.9
26a	0.991	131336	78	0.991	69429.6	61906.5	25b	0.991	57423.8	177	0.991	45346.8	12077.1		2b	0.991	96953.6	349	0.991	59624	37329.6	2b	0.991	54049.2	420	0.991	44745.3	9303.89
26b	0.991	106838	78	0.991	69429.6	37408	26a	0.991	100167	c	0.991	73411.5	26755.2		3a	0.991	90685.4	352	0.991	56073.8	34611.5	3a	0.991	82388.4	423	0.991	62549	19839.5
27a	0.991	152866	81	0.991	98354.7	54511.3	26b	0.991	94541.3	c	0.991	73411.5	21129.7		3b	0.991	81053.6	352	0.991	56073.8	24979.8	3b	0.991	80888.9	423	0.991	62549	18339.9
27b	0.991	141892	81	0.991	98354.7	43537.3	27a	0.991	87775.3	183	0.991	61783.3	25992.1		4a	0.991	97627.1	356	0.991	68944.6	28682.5	4	0.991	59217.7	425	0.991	35708.9	23508.8
28a	0.991	96622.4	84	0.991	52181.7	44440.7	27b	0.991	85555.7	183	0.991	61783.3	23772.5		4b	0.991	99701.3	356	0.991	68944.6	30756.7	5a	0.991	85233.6	428	0.991	66345.4	18888.1
28b	0.991	81617.2	84	0.991	52181.7	29435.5	28a	0.991	71257.4	186	0.991	57989.6	13267.8		5a	0.991	107645	359	0.991	61540.4	46104.5	5b	0.991	85500.9	428	0.991	66345.4	19155.4
29a	0.991	104963	87	0.991	55652.9	49310	28b	0.991	66403	186	0.991	57989.6	8413.4		5b	0.991	99678	359	0.991	61540.4	38137.6	6	0.991	86302.8	430	0.991	72583.6	13719.2
29b	0.991	91374.3	87	0.991	55652.9	35721.4	29a	0.991	66826.8	189	0.991	46719.1	20107.7		6a	0.991	93421.1	362	0.991	49613.2	43807.9	7a	0.991	77020.7	433	0.991	58503.2	18517.6
30a	0.991	104820	90	0.991	56988.1	47832.3	29b	0.991	60185	189	0.991	46719.1	13465.9		6b	0.991	88057.2	362	0.991	49613.2	38444	7b	0.991	73274.6	433	0.991	58503.2	14771.4
30b	0.991	98573	90	0.991	56988.1	41584.8	30a	0.991	121903	193	0.991	96606.7	25296.1		7a	0.991	121339	364	0.991	75639.4	45699.1	8	0.991	65977.8	435	0.991	47756.1	18221.7
31a	0.991	92608	93	0.991	49056.9	43551.1	30b	0.991	112257	193	0.991	96606.7	15650.4		8a	0.991	113111	367	0.991	70385.9	42724.8	9a	0.991	59571.2	438	0.991	55763.8	3807.44
31b	0.991	87252.9	93	0.991	49056.9	38195.9	30c	0.991	120277	193	0.991	96606.7	23670.7		8b	0.991	103864	367	0.991	70385.9	33477.9	9b	0.991	70861.6	438	0.991	55763.8	15097.9
32a	0.991	113236	96	0.991	71025.8	42210.6	31a	0.991	66100.5	196	0.991	52323	13777.5		9a	0.991	120196	370	0.991	75403.3	44792.7	10a	0.991	61304.5	441	0.991	40646.6	20657.9
32b	0.991	113850	96	0.991	71025.8	42824.4	31b	0.991	60166.6	196	0.991	52323	7843.65		9b	0.991	110609	370	0.991	75403.3	35205.5	10b	0.991	46544.6	441	0.991	40646.6	5898.01
							32a	0.991	113009	199	0.991	88268.4	24740.5		10a	0.991	75394.4	373	0.991	40065.5	35329	11	0.991	54355	443	0.991	34475.5	19879.5
							32b	0.991	107703	199	0.991	88268.4	19435.1		10b	0.991	71239.8	373	0.991	40065.5	31174.3	12a	0.991	60490.2	446	0.991	43789.3	16701
							33a	0.991	77689.8	202	0.991	55948.9	21740.9		11a	0.991	119256	376	0.991	83996.2	35259.4	12b	0.991	46716.6	446	0.991	43789.3	2927.34
							33b	0.991	68868.6	202	0.991	55948.9	12919.7		11b	0.991	110133	376	0.991	83996.2	26136.8	13	0.991	53792.9	448	0.991	39010.5	14782.4
							34a	0.991	80277	205	0.991	59385.5	20891.5		12a	0.991	96502.9	379	0.991	66152.1	30350.8	14	0.991	85443.2	450	0.991	62235.2	23208
							34b	0.991	77066	205	0.991	59385.5	17680.5		12b	0.991	99123	379	0.991	66152.1	32970.9	15	0.991	63760.3	452	0.991	42296.4	21464
							35a	0.991	60733.3	208	0.991	38223.4	22509.9		13a	0.991	80122.4	382	0.991	45774.1	34348.4	16a	0.991	125104	455	0.991	99960.4	25144
							35b	0.991	50466.9	208	0.991	38223.4	12243.5		13b	0.991	79125.7	382	0.991	45774.1	33351.6	16b	0.991	118017	455	0.991	99960.4	18057
															14a	0.991	185436	385	0.991	127568	57867.4	17a	0.991	64871.5	458	0.991	52975.2	11896.2
															14b	0.991	174727	385	0.991	127568	47159.2	17b	0.991	66561.3	458	0.991	52975.2	13586.1
1a	0.991	108517	211	0.991	59799.9	48717.3	1a	0.991	101878	321	0.991	74854.7	27023.6		15a	0.991	121434	388	0.991	66109.4	55324.8	18a	0.991	97090.3	461	0.991	73539.5	23550.8
1b	0.991	107841	211	0.991	59799.9	48041.1	1b	0.991	101685	321	0.991	74854.7	26829.9		15b	0.991	106975	388	0.991	66109.4	40865.2	18b	0.991	89712.2	461	0.991	73539.5	16172.7
2a	0.991	109974	214	0.991	59115.3	50858.5	2a	0.991	90631.8	328	0.991	80007.5	10624.3		16a	0.991	124710	391	0.991	79109.2	45601.1	19a	0.991	81821.7	464	0.991	62414.5	19407.3
2b	0.991	105264	214	0.991	59115.3	46148.6	2b	0.991	102922	328	0.991	80007.5	22914.6		16b	0.991	111183	391	0.991	79109.2	32074	19b	0.991	69089.9	464	0.991	62414.5	6675.47
3a	0.991	139657	217	0.991	66819.4	72837.6	3a	0.991	106761	331	0.991	82535.8	24225.3		17a	0.991	85074	394	0.991	53452.3	31621.7	20a	0.991	121091	467	0.991	106151	14939.7
3b	0.991	121567	217	0.991	66819.4	54747.2	3b	0.991	98120	331	0.991	82535.8	15584.2		17b	0.991	85446.7	394	0.991	53452.3	31994.4	20b	0.991	127135	467	0.991	106151	20983.1
4a	0.991	127416	220	0.991	71171.7	56244.7	4a	0.991	70803.9	334	0.991	45121.2	25682.8		18a	0.991	92737.3	397	0.991	61756.9	30980.4	21a	0.991	99175	470	0.991	74397.8	24777.2
4b	0.991	117950	220	0.991	71171.7	46778.5	4b	0.991	69862.9	334	0.991	45121.2	24741.7		18b	0.991	92221.4	397	0.991	61756.9	30464.5	21b	0.991	99421.6	470	0.991	74397.8	25023.8
5a	0.991	122069	223	0.991	89586.4	32482.5	5	0.991	86256.9	336	0.991	59608.1	26648.7		20a	0.991	122433	400	0.991	85598.1	36835	22	0.991	65238.4	472	0.991	44753.9	20484.5
5b	0.991	120430	223	0.991	89586.4	30844.1	6a	0.991	67910.5	339	0.991	41951.1	25959.4		20b	0.991	115424	400	0.991	85598.1	29825.7	23a	0.991	104934	475	0.991	84887.6	20046.6
6a	0.991	188458	226	0.991	125409	63049.4	6b	0.991	68319.8	339	0.991	41951.1	26368.7		21a	0.991	104252	403	0.991	63901.8	40350.2	23b	0.991	102718	475	0.991	84887.6	17830.5
6b	0.991	168578	226	0.991	125409	43169.1	7a	0.991	100726	342	0.991	75637.5	25088.1		21b	0.991	90858.5	403	0.991	63901.8	26956.7	24a	0.991	96247.3	478	0.991	85850.8	10396.5
7a	0.991	96603.1	229	0.991	65268.6	31334.5	7b	0.991	83541.3	342	0.991	75637.5	7903.81		22a	0.991	101416	406	0.991	57215.7	44200.2	24b	0.991	110738	478	0.991	85850.8	24886.9
7b	0.991	127126	229	0.991	65268.6	61857.7	8a	0.991	46109.8	346	0.991	36087	10022.8		22b	0.991	87685.7	406	0.991	57215.7	30470	25a	0.991	128195	481	0.991	109323	18872.7
8a	0.991	109802	234	0.991	74166.8	35635.1	8b	0.991	43202.1	346	0.991	36087	7115.08		23	0.991	121282	408	0.991	80580.1	40702	25b	0.991	127466	481	0.991	109323	18143.6
8b	0.991	100544	234	0.991	74166.8	26377.5	9a	0.991	48631.9	349	0.991	34345.5	14286.4		24a	0.991	104731	411	0.991	64707.2	40024.2	26a	0.991	53976.1	484	0.991	41320	12656.1
9a	0.991	130753	237	0.991	67359.8	63392.9	9b	0.991	38041.1	349	0.991	34345.5	3695.65		24b	0.991	95643.3	411	0.991	64707.2	30936.1	26b	0.991	43860.3	484	0.991	41320	2540.22
9b	0.991	110870	237	0.991	67359.8	43510.4	10a	0.991	71341.4	352	0.991	46289.2	25052.1		25a	0.991	125569	414	0.991	85954.2	39614.9	27	0.991	127304	486	0.991	101171	26133.3
10a	0.991	94067.3	242	0.991	64833.4	29233.9	10b	0.991	66905.9	352	0.991	46289.2	20616.7		25b	0.991	116644	414	0.991	85954.2	30690.2
10b	0.991	94323.2	242	0.991	64833.4	29489.8	11a	0.991	70339.5	355	0.991	46280.1	24059.3
11a	0.991	130066	245	0.991	78542.6	51523.1	11b	0.991	57869.4	355	0.991	46280.1	11589.3
11b	0.991	116702	245	0.991	78542.6	38159.1	12a	0.991	60062.8	358	0.991	46529.8	13533		1a	0.991	98439.9	4	0.991	61338.9	37100.9	1a	0.991	64945.5	92	0.991	53412.3	11533.3
12a	0.991	116040	248	0.991	56451.5	59588.5	12b	0.991	53019.7	358	0.991	46529.8	6489.94		1b	0.991	92496.2	4	0.991	61338.9	31157.2	1b	0.991	54925.1	92	0.991	53412.3	1512.85
12b	0.991	106959	248	0.991	56451.5	50507.7	13a	0.991	78468.2	361	0.991	67146.2	11322		2a	0.991	104517	7	0.991	67925.8	36590.8	2a	0.991	103207	96	0.991	80846.3	22361.2
13a	0.991	116511	251	0.991	63640.7	52870.1	13b	0.991	80378.2	361	0.991	67146.2	13232		2b	0.991	90390.6	7	0.991	67925.8	22464.8	2b	0.991	109508	96	0.991	80846.3	28662.1
13b	0.991	110463	251	0.991	63640.7	46822.6	14a	0.991	105692	364	0.991	82789.9	22901.8		3a	0.991	114141	11	0.991	75015.3	39125.8	3a	0.991	60804.3	99	0.991	48306.8	12497.4
14a	0.991	128469	254	0.991	78796.1	49672.4	14b	0.991	106707	364	0.991	82789.9	23916.9		3b	0.991	101892	11	0.991	75015.3	26877	3b	0.991	50885.7	99	0.991	48306.8	2578.87
14b	0.991	120199	254	0.991	78796.1	41403.1	15a	0.991	114729	367	0.991	87481.1	27248.4		4a	0.991	104502	14	0.991	62684.1	41817.9	4a	0.991	65550.7	102	0.991	48475.1	17075.6
15a	0.991	142402	257	0.991	95947.9	46454.1	15b	0.991	111016	367	0.991	87481.1	23534.9		4b	0.991	91388.5	14	0.991	62684.1	28704.4	4b	0.991	70064.7	102	0.991	48475.1	21589.6
15b	0.991	135047	257	0.991	95947.9	39098.9	16a	0.991	92047.9	370	0.991	66988.5	25059.5		5a	0.991	108149	17	0.991	47066.1	61082.6	5a	0.991	81897.2	105	0.991	56881.4	25015.8
16a	0.991	107316	260	0.991	61191	46125.4	16b	0.991	75348.4	370	0.991	66988.5	8359.99		5b	0.991	104139	17	0.991	47066.1	57073.3	5b	0.991	71501.7	105	0.991	56881.4	14620.3
16b	0.991	98965	260	0.991	61191	37774.1	17a	0.991	120302	375	0.991	105019	15282.9		6a	0.991	110730	20	0.991	68373.3	42356.5	6a	0.991	92891.6	108	0.991	71633.1	21258.5
17a	0.991	94871.7	263	0.991	64005.5	30866.2	17b	0.991	112175	375	0.991	105019	7156.03		6b	0.991	98210.3	20	0.991	68373.3	29836.9	6b	0.991	82784.8	108	0.991	71633.1	11151.6
17b	0.991	87605.2	263	0.991	64005.5	23599.7	17c	0.991	124573	375	0.991	105019	19554.2		7a	0.991	140970	23	0.991	92033.3	48936.3	7a	0.991	73435.5	111	0.991	60277.4	13158.2
18a	0.991	117862	266	0.991	76193.4	41668.9	17d	0.991	134035	375	0.991	105019	29016.2		7b	0.991	131985	23	0.991	92033.3	39952.1	7b	0.991	86503.6	111	0.991	60277.4	26226.2
18b	0.991	115276	266	0.991	76193.4	39082.4	18a	0.991	69217.3	378	0.991	63585.3	5632.02		8a	0.991	104614	26	0.991	64318.5	40295.5	9a	0.991	56008.1	116	0.991	50987.6	5020.46
19a	0.991	89275	269	0.991	53331.9	35943	18b	0.991	76508.1	378	0.991	63585.3	12922.8		8b	0.991	93271.4	26	0.991	64318.5	28952.9	9b	0.991	65073	116	0.991	50987.6	14085.4
19b	0.991	86309.8	269	0.991	53331.9	32977.9	19a	0.991	102167	381	0.991	82459.2	19707.6		9	0.991	116951	28	0.991	62026.5	54924.9	10a	0.991	80685.6	119	0.991	57998.2	22687.4
20a	0.991	86828.5	272	0.991	54066.5	32762	19b	0.991	97730.3	381	0.991	82459.2	15271.1		10a	0.991	98681.9	31	0.991	50660.3	48021.6	10b	0.991	60247.4	119	0.991	57998.2	2249.17
20b	0.991	81525.2	272	0.991	54066.5	27458.7	20a	0.991	89032.9	384	0.991	63317.3	25715.5		10b	0.991	89820.9	31	0.991	50660.3	39160.6	11a	0.991	86181.9	122	0.991	73743.5	12438.4
21a	0.991	105884	275	0.991	72994.4	32889.7	20b	0.991	88391.3	384	0.991	63317.3	25074		11a	0.991	114635	34	0.991	67141.9	47492.8	11b	0.991	77667.3	122	0.991	73743.5	3923.82
21b	0.991	102934	275	0.991	72994.4	29940	21a	0.991	51500.9	387	0.991	33087.8	18413		11b	0.991	100216	34	0.991	67141.9	33073.9	12a	0.991	100681	125	0.991	76766.2	23914.8
22a	0.991	93282.8	278	0.991	46920.4	46362.4	21b	0.991	51852	387	0.991	33087.8	18764.2		12a	0.991	60714.6	37	0.991	32346.5	28368.1	12b	0.991	79850.7	125	0.991	76766.2	3084.48
22b	0.991	92760.2	278	0.991	46920.4	45839.9	23a	0.991	73969.6	393	0.991	53871.1	20098.5		12b	0.991	57670.4	37	0.991	32346.5	25323.9	13a	0.991	78765	128	0.991	66429.3	12335.7
23a	0.991	127732	281	0.991	83981	43751.1	23b	0.991	68734.9	393	0.991	53871.1	14863.8		13a	0.991	99133.2	42	0.991	66412.2	32721	13b	0.991	73122.2	128	0.991	66429.3	6692.98
23b	0.991	122495	281	0.991	83981	38513.9	24a	0.991	62358	396	0.991	36516.4	25841.5		13b	0.991	111492	42	0.991	66412.2	45079.5	14a	0.991	125170	131	0.991	104717	20452.5
24a	0.991	151435	284	0.991	95955.9	55479	24b	0.991	57494.2	396	0.991	36516.4	20977.8		14a	0.991	115232	45	0.991	68244	46988.1	14b	0.991	118970	131	0.991	104717	14253.1
24b	0.991	147794	284	0.991	95955.9	51837.7	25a	0.991	94812.8	400	0.991	75617	19195.8		14b	0.991	110648	45	0.991	68244	42403.5	15a	0.991	74242.8	134	0.991	49880.6	24362.1
25a	0.991	112127	287	0.991	69116.3	43010.7	25b	0.991	91422.2	400	0.991	75617	15805.2		15a	0.991	74069	48	0.991	43600.9	30468.1	15b	0.991	75296.1	134	0.991	49880.6	25415.4
25b	0.991	97744.3	287	0.991	69116.3	28628.1	25c	0.991	89005.2	400	0.991	75617	13388.3		15b	0.991	73521.2	48	0.991	43600.9	29920.3	16a	0.991	73816.7	137	0.991	49943.1	23873.6
26a	0.991	130958	290	0.991	81854.1	49103.4	26a	0.991	56031.2	403	0.991	37767.6	18263.6		16a	0.991	96583.6	51	0.991	53783.2	42800.4	16b	0.991	59312.6	137	0.991	49943.1	9369.5
26b	0.991	125087	290	0.991	81854.1	43233.2	26b	0.991	53017.5	403	0.991	37767.6	15249.9		16b	0.991	91308.7	51	0.991	53783.2	37525.5	17a	0.991	102642	142	0.991	75085.4	27556.6
27a	0.991	146587	293	0.991	102346	44240.8	27a	0.991	54406.8	405	0.991	36254.5	18152.3		17a	0.991	126706	53	0.991	65851.5	60855	17b	0.991	91606.9	142	0.991	75085.4	16521.4
27b	0.991	144451	293	0.991	102346	42104.2	28	0.991	54556.7	407	0.991	32303.3	22253.4		18a	0.991	106587	55	0.991	41519	65067.8	17c	0.991	102297	142	0.991	75085.4	27211.6
28a	0.991	104380	296	0.991	65688	38691.6	29a	0.991	94850.4	410	0.991	73416.6	21433.8		19a	0.991	86161.3	58	0.991	44918	41243.4	17d	0.991	90983.8	142	0.991	75085.4	15898.4
28b	0.991	107692	296	0.991	65688	42003.7	29b	0.991	94020.5	410	0.991	73416.6	20603.9		19b	0.991	80054.5	58	0.991	44918	35136.5	18a	0.991	84345.5	145	0.991	66096.4	18249.1
29a	0.991	122620	299	0.991	83636.7	38983.6	30	0.991	78065.5	412	0.991	54487.2	23578.4		20	0.991	134516	60	0.991	74008.9	60507.5	18b	0.991	78257.3	145	0.991	66096.4	12160.9
29b	0.991	127542	299	0.991	83636.7	43905.3	31a	0.991	61996.7	415	0.991	39282.6	22714.1		21a	0.991	86811.9	63	0.991	42099.5	44712.5	19a	0.991	56902.8	148	0.991	40680.8	16222
30a	0.991	85164.5	302	0.991	47171.1	37993.4	31b	0.991	47095.9	415	0.991	39282.6	7813.31		21b	0.991	90163.5	63	0.991	42099.5	48064.1	19b	0.991	50166.6	148	0.991	40680.8	9485.78
30b	0.991	84728	302	0.991	47171.1	37556.8	32a	0.991	56095.1	418	0.991	45291.3	10803.8		22a	0.991	75708	66	0.991	43271.7	32436.3	20	0.991	60502.3	150	0.991	41349.9	19152.4
31a	0.991	99832.3	305	0.991	65797.8	34034.6	32b	0.991	55778.9	418	0.991	45291.3	10487.6		22b	0.991	74511.7	66	0.991	43271.7	31240	21	0.991	57436.3	152	0.991	34019.1	23417.3
31b	0.991	99561.2	305	0.991	65797.8	33763.5	33a	0.991	56907.6	421	0.991	42160.5	14747.1		23a	0.991	113662	69	0.991	67577.8	46084	22	0.991	121041	154	0.991	94972	26068.7
32a	0.991	123978	308	0.991	82157.7	41820.1	33b	0.991	53705.1	421	0.991	42160.5	11544.6		23b	0.991	107210	69	0.991	67577.8	39632.2	23	0.991	67498.9	156	0.991	47686.6	19812.3
32b	0.991	114596	308	0.991	82157.7	32438.4	34a	0.991	99058	424	0.991	73878.5	25179.5		24a	0.991	81497.5	72	0.991	38548.7	42948.8	24a	0.991	51705.6	159	0.991	37834.5	13871.1
33a	0.991	86286.6	311	0.991	50410.1	35876.5	34b	0.991	81499.7	424	0.991	73878.5	7621.19		24b	0.991	79013.2	72	0.991	38548.7	40464.5	24b	0.991	41578.6	159	0.991	37834.5	3744.09
33b	0.991	88580.9	311	0.991	50410.1	38170.8	35a	0.991	79918.2	427	0.991	59412.1	20506.1		25a	0.991	92971.2	75	0.991	49788.4	43182.8	25	0.991	33057.7	161	0.991	24050	9007.77
34a	0.991	153112	314	0.991	101078	52034.3	35b	0.991	68082	427	0.991	59412.1	8669.9		25b	0.991	85206.9	75	0.991	49788.4	35418.6	26	0.991	75392.4	163	0.991	51148.6	24243.8
34b	0.991	137048	314	0.991	101078	35970.4									26	0.991	86632.2	77	0.991	44262.4	42369.8	27a	0.991	115333	166	0.991	88601.4	26731.4
35a	0.991	151811	317	0.991	103134	48677.4									27a	0.991	81837.2	80	0.991	51128.4	30708.8	27b	0.991	108849	166	0.991	88601.4	20247.3
35b	0.991	155929	317	0.991	103134	52795.1									27b	0.991	81513.3	80	0.991	51128.4	30384.9	28a	0.991	61828.7	169	0.991	45660.8	16167.9
															28a	0.991	89159.4	83	0.991	46923.2	42236.2	28b	0.991	63578.1	169	0.991	45660.8	17917.3
															28b	0.991	81350.4	83	0.991	46923.2	34427.2	29	0.991	88954.1	171	0.991	61373.4	27580.7
1a	0.991	134190	3	0.991	90735.2	43454.3	1a	0.991	87900.7	94	0.991	63049.1	24851.5		29a	0.991	92930.5	87	0.991	54849.8	38080.7	30a	0.991	70357.8	174	0.991	51119.6	19238.3
1b	0.991	125484	3	0.991	90735.2	34748.6	1b	0.991	91446.8	94	0.991	63049.1	28397.7		29b	0.991	83765.9	87	0.991	54849.8	28916.1	30b	0.991	60128.3	174	0.991	51119.6	9008.72
2a	0.991	123427	6	0.991	68585.9	54840.9	2a	0.991	91710.4	98	0.991	57613.9	34096.6		29c	0.991	81110.6	87	0.991	54849.8	26260.7
2b	0.991	114854	6	0.991	68585.9	46267.8	2b	0.991	72640.7	98	0.991	57613.9	15026.8		30a	0.991	69364	90	0.991	36882.2	32481.8
3a	0.991	151926	9	0.991	90919.9	61006.3	3a	0.991	88498.8	102	0.991	59970.6	28528.3		30b	0.991	65931.1	90	0.991	36882.2	29049
3b	0.991	139636	9	0.991	90919.9	48715.7	3b	0.991	78396.2	102	0.991	59970.6	18425.6
4a	0.991	122518	12	0.991	70834.4	51683.5	4a	0.991	81150.9	105	0.991	52971.2	28179.7
4b	0.991	116162	12	0.991	70834.4	45327.8	4b	0.991	67999.6	105	0.991	52971.2	15028.3
5a	0.991	130444	15	0.991	66299.2	64144.9	5a	0.991	82399.2	108	0.991	58744.2	23655
5b	0.991	115659	15	0.991	66299.2	49359.6	5b	0.991	77374.5	108	0.991	58744.2	18630.4
6a	0.991	123933	18	0.991	66729.8	57203.4	6a	0.991	66293.5	111	0.991	48158.4	18135.1
6b	0.991	119267	18	0.991	66729.8	52536.9	6b	0.991	67894.6	111	0.991	48158.4	19736.2
7a	0.991	112005	21	0.991	54022.2	57982.5	7a	0.991	46022.9	114	0.991	28806.4	17216.5
7b	0.991	104940	21	0.991	54022.2	50917.9	7b	0.991	39003.5	114	0.991	28806.4	10197.1
8a	0.991	81674.8	24	0.991	53852.5	27822.3	8a	0.991	65853.5	117	0.991	45987.1	19866.4
8b	0.991	82254.8	24	0.991	53852.5	28402.3	8b	0.991	64401.2	117	0.991	45987.1	18414.1
9a	0.991	155221	27	0.991	94570.8	60650.1	9	0.991	52445.4	119	0.991	36733.4	15712
9b	0.991	134270	27	0.991	94570.8	39698.9	10a	0.991	91998.3	122	0.991	63454.6	28543.7
10a	0.991	127824	30	0.991	77602.8	50220.8	10b	0.991	83706.1	122	0.991	63454.6	20251.5
10b	0.991	115247	30	0.991	77602.8	37644.7	11a	0.991	52122.3	125	0.991	35272.2	16850.2
11a	0.991	114965	33	0.991	77775.5	37189.8	11b	0.991	43626.7	125	0.991	35272.2	8354.51
11b	0.991	119223	33	0.991	77775.5	41447.5	12a	0.991	77867.8	129	0.991	65145.9	12721.9
12a	0.991	152914	36	0.991	88431.9	64481.9	12b	0.991	80417.1	129	0.991	65145.9	15271.2
12b	0.991	145701	36	0.991	88431.9	57268.9	12c	0.991	73349.9	129	0.991	65145.9	8204.05
13a	0.991	104200	39	0.991	64321.8	39878.2	13a	0.991	103913	132	0.991	77493	26419.8
13b	0.991	104796	39	0.991	64321.8	40474.3	13b	0.991	101626	132	0.991	77493	24133
15a	0.991	97851.4	42	0.991	57097.1	40754.2	14a	0.991	144498	136	0.991	126389	18108.6
15b	0.991	91071.9	42	0.991	57097.1	33974.7	14b	0.991	149518	136	0.991	126389	23128.7
16a	0.991	96014.9	45	0.991	60184.5	35830.4	15a	0.991	75434.2	139	0.991	53930.1	21504.1
16b	0.991	102767	45	0.991	60184.5	42582.1	15b	0.991	54641.6	139	0.991	53930.1	711.509
17a	0.991	152443	48	0.991	109120	43323.5	16a	0.991	73991.1	143	0.991	59040.6	14950.5
17b	0.991	135325	48	0.991	109120	26205.3	16b	0.991	73210.5	143	0.991	59040.6	14169.8
18a	0.991	122549	52	0.991	68473.7	54075	16c	0.991	64854.9	143	0.991	59040.6	5814.28
18b	0.991	107884	52	0.991	68473.7	39409.8	17a	0.991	141681	146	0.991	115203	26478.4
19a	0.991	102990	55	0.991	68898.1	34091.5	17b	0.991	143381	146	0.991	115203	28177.6
19b	0.991	108152	55	0.991	68898.1	39254.3	18a	0.991	107304	149	0.991	79832.7	27471
20a	0.991	102174	58	0.991	47207.1	54966.8	18b	0.991	92476.5	149	0.991	79832.7	12643.9
20b	0.991	83897.1	58	0.991	47207.1	36689.9	19a	0.991	53942.9	152	0.991	42885.6	11057.3
21a	0.991	115485	61	0.991	75946.1	39539.2	19b	0.991	48543.3	152	0.991	42885.6	5657.73
21b	0.991	124267	61	0.991	75946.1	48321.2	20a	0.991	52877	155	0.991	39453.1	13423.9
22a	0.991	125009	64	0.991	67347.8	57661.1	20b	0.991	47862.4	155	0.991	39453.1	8409.3
22b	0.991	107326	64	0.991	67347.8	39978.1	21a	0.991	105763	159	0.991	88831.6	16931.2
23a	0.991	96301.2	67	0.991	57265.7	39035.6	21b	0.991	115965	159	0.991	88831.6	27133.5
23b	0.991	94650.2	67	0.991	57265.7	37384.5	21c	0.991	116455	159	0.991	88831.6	27623.6
24a	0.991	124053	70	0.991	73943.8	50109.6	22a	0.991	68563.5	162	0.991	48289.1	20274.4
24b	0.991	121846	70	0.991	73943.8	47902.4	22b	0.991	58231.6	162	0.991	48289.1	9942.5
25a	0.991	135919	73	0.991	89570.2	46349.3	23a	0.991	101553	165	0.991	77251.7	24301.4
25b	0.991	126778	73	0.991	89570.2	37208.1	23b	0.991	101953	165	0.991	77251.7	24700.8
26a	0.991	153634	76	0.991	97973	55661.3	24a	0.991	79607.7	168	0.991	52805.3	26802.4
26b	0.991	152428	76	0.991	97973	54454.8	24b	0.991	75323.1	168	0.991	52805.3	22517.8
27a	0.991	185792	81	0.991	118683	67109.5	25a	0.991	61105.8	171	0.991	41195	19910.9
27b	0.991	172338	81	0.991	118683	53655.4	25b	0.991	43801.2	171	0.991	41195	2606.28
28a	0.991	89931.5	85	0.991	53735.2	36196.3	26a	0.991	55485.3	173	0.991	45879.4	9605.95
28b	0.991	93243.5	85	0.991	53735.2	39508.3	27a	0.991	80210.4	176	0.991	55721.3	24489
29a	0.991	113882	88	0.991	64672.9	49209.3	27b	0.991	75239.1	176	0.991	55721.3	19517.8
29b	0.991	100171	88	0.991	64672.9	35498.2	28a	0.991	81440.4	179	0.991	53136.4	28303.9
30a	0.991	71925	91	0.991	43729.4	28195.7	28b	0.991	72649.5	179	0.991	53136.4	19513.1
30b	0.991	65456.7	91	0.991	43729.4	21727.4	29a	0.991	77188.5	183	0.991	50806.3	26382.2
							29b	0.991	59587	183	0.991	50806.3	8780.73
							30a	0.991	70692.2	186	0.991	43784.1	26908.1
							30b	0.991	58155.6	186	0.991	43784.1	14371.5
							31a	0.991	119424	189	0.991	99925.6	19498.9
							31b	0.991	125117	189	0.991	99925.6	25191.3
[truncated: 15 more columns]
