# Supplementary material for: Microtubule nucleation and γTuRC centrosome localization in interphase cells require ch-TOG
Source: Nat Commun. 2023 Jan 26;14:289. doi: 10.1038/s41467-023-35955-w (PMC9879976; doi:10.1038/s41467-023-35955-w)
Supplement: Supplementary file 4 — Source Data [file 41467_2023_35955_MOESM4_ESM.zip › Source data_2ndrev_JL/Quantifications and statistics/Figure 5/Fig 5D.xlsx]

## Sheet: Sheet1
GTUB quantification for all CKAP5 mutants 26-9-22
Folders included: 22-1-21 and 5-3-21
experimental sets included are 4 in number that included both with MTs and without MTs
Net GTUB intensity									Net GTUB intensity									Net GTUB intensity									Net GTUB intensity									Net GTUB intensity										Normalized GTUB intensity
Exp 1	Exp1	Exp 2	Exp 2	Exp 3	Exp 3	Exp 4	Exp 4		Exp 1	Exp1	Exp 2	Exp 2	Exp 3	Exp 3	Exp 4	Exp 4		Exp 1	Exp1	Exp 2	Exp2	Exp3	Exp3	Exp4	Exp4		Exp 1	Exp1	Exp 2	Exp2	Exp3	Exp3	Exp4	Exp4		Exp 1	Exp1	Exp 2	Exp2	Exp3	Exp3	Exp4	Exp4			Exp 1	Exp1	Exp 2	Exp 2
WT U2OS cells									CKAP5 GFP WT cells									CKAP5-12345 cells									CKAP5-345 cells									CKAP5-C cells										WT U2OS cells
C KD	CKAP5 KD	C KD	CKAP5 KD	C KD	CKAP5 KD	C KD	CKAP5 KD		C KD	CKAP5 KD	C KD	CKAP5 KD	C KD	CKAP5 KD	C KD	CKAP5 KD		C KD	CKAP5 KD	C KD	CKAP5 KD	C KD	CKAP5 KD	C KD	CKAP5 KD		C KD	CKAP5 KD	C KD	CKAP5 KD	C KD	CKAP5 KD	C KD	CKAP5 KD		C KD	CKAP5 KD	C KD	CKAP5 KD	C KD	CKAP5 KD	C KD	CKAP5 KD			C KD	CKAP5 KD	C KD	CKAP5 KD
Net GTUB int.	Net GTUB int.	Net GTUB int.	Net GTUB int.	Net GTUB int.	Net GTUB int.	Net GTUB int.	Net GTUB int.		Net GTUB int.	Net GTUB int.	Net GTUB int.	Net GTUB int.	Net GTUB int.	Net GTUB int.	Net GTUB int.	Net GTUB int.		Net GTUB int.	Net GTUB int.	Net GTUB int.	Net GTUB int.	Net GTUB int.	Net GTUB int.	Net GTUB int.	Net GTUB int.		Net GTUB int.	Net GTUB int.	Net GTUB int.	Net GTUB int.	Net GTUB int.	Net GTUB int.	Net GTUB int.	Net GTUB int.		Net GTUB int.	Net GTUB int.	Net GTUB int.	Net GTUB int.	Net GTUB int.	Net GTUB int.	Net GTUB int.	Net GTUB int.			Normalized GTUB int.	Normalized GTUB int.	Normalized GTUB int.	Normalized GTUB int.
31724	29669.5	28938.8	20331.3	31124.3	28921.2	41282.3	11749.4		32142.1	30677.4	37761.7	35682.9	35099.4	46842.9	46133.4	44833.5		35351.3	18770.7	35110.1	17715.2	48766.5	27613.6	28830.3	31311.1		41802.6	13784.7	42614.8	22122.5	54220.2	11395.9	51484.3	18293.6		34735.7	20480.6	33702.9	21759.3	34197.3	22198	33238.9	22714.8			0.837926	0.783661	0.868754	0.610353
22022	16527.1	31124.4	1000	22109.8	14710	31238.6	4502.72		34287.2	26437.9	26599.7	33489.3	33011.7	30974.1	48629.5	28035.5		30405.9	18340.9	21043.6	15149.6	38665.6	20016.8	23153.6	24306.4		34708.8	12060.7	38280.1	18634.6	44191.9	11862.2	40682.6	22477.3		34322.1	14601	36249.9	14160.4	31820.9	16205.9	31420.9	24033.8			0.581668	0.43653	0.934365	0.0300204
53907.3	21203.5	24523.4	16280.8	32086	20016.7	53922.1	13676.2		31146.9	41036	35154.8	33730.6	42116.1	37452.6	44175.4	35442.3		49730.6	26050.8	44668.4	21466.3	47648.2	23332.1	37199.8	24172.8		23548.6	12556.7	29737.6	23350	53060	11476.4	26699.7	4600.54		44240.8	18741.8	21992	22699.1	50127.4	21319.5	36337.5	26788.2			1.42385	0.560048	0.736203	0.488754
35063.2	23542.6	26458.4	14280.7	21533.6	22568.8	34536.5	3776.34		31296.6	27697.6	34694.5	34036.1	34422.1	39224.7	31012.8	36673		30857	17194.4	44081.4	23008.6	40185.8	17711.9	29780	12628.6		24570.9	6687.65	34054.1	25187.4	44274.7	29759.3	21824.6	27095.4		36010.4	11191.4	29018.7	17006.9	43341.3	19630.7	34776.3	28667.7			0.926126	0.62183	0.79429	0.428712
45431.7	18944.8	30151.6	23595.2	33813.8	8702.64	33697.3	18322		49672.2	37231	48286.9	55106	48594.9	28995.4	47628.6	37725.6		50309.7	27333.3	62718.5	19042.7	58827.2	17444.1	70297.9	15486.5		45773.4	18490.1	33648.1	28443.4	48801.7	31274.8	41100.9	16727.2		40830.2	25928.7	46621.7	22446.9	27275.9	24282.7	33806.8	17561.1			1.19999	0.500389	0.905161	0.708338
33624.8	11213.6	30004.2	11973	42374.7	23311.9	28973.7	5891.44		29846.3	33102.8	49051.3	25815.6	28505	32338.1	46645	30008.8		28688.4	13576.4	59354.5	19485.7	33605.6	17476.2	51827.6	6115.94		32480.3	5772.71	34493.5	10892.9	39692.6	10259.4	29038.1	19850.6		36772.9	10677.3	29107.3	25892.8	22947.1	9013.69	28746.9	11795.7			0.888133	0.296184	0.900737	0.359433
30985.2	28375.2	31897.6	30528.3	40875	1522.13	45248.9	13394.7		38938.7	26594.3	33253.5	32843.6	39534.1	36697	38701	38922.6		55257.2	15661.4	45212.1	23023.2	55236.9	16507	42393.7	3402.58		36123.9	4621.17	29640.9	22895.2	45216.8	23924	69583.4	23765.4		42935	27294.1	50924.3	20974.9	41816.1	24155	41694.5	14085.7			0.818414	0.749476	0.957577	0.916471
21200.7	21333.5	27039.6	15279.3	31505.4	26977.4	32194	3811.54		34576.3	27278.6	33950.7	25300.8	46874.4	41092.4	32067.9	47061.1		46383.5	21623.1	39842.5	14398.1	36496.5	24468.2	35072.4	27821.2		28314.9	6115.49	25034.3	15716.2	39820.3	14706.5	41960.6	19730.2		34813.9	12777.9	29477.5	15403.5	40374	15801	35003.4	14092.5			0.559974	0.563482	0.81174	0.458691
58383.7	23651.2	24739.1	24812.9	34708.6	27451.9	36069.2	18671.1		59744.9	33584	22429	44106.9	31846.7	37598.7	50054	29455.9		37860	9445.18	47587.7	17548.9	33908.1	21787.7	33838.7	9556.94		27936.2	18792.9	23447.5	27943.7	46593.7	30040	44485.1	14128		33599.8	26109	40085.3	23143.1	41043.1	22515.7	42345.1	18487.3			1.54209	0.624699	0.742678	0.744892
42541	12147.6	25381.1	7652.43	20994.2	28465.3	29864.2	19100.2		41952.7	30419.9	22571.7	35867.7	22504.2	29048.7	49246.5	35423.3		28987.3	7396.12	28056.3	14783.2	34832.6	34732.9	30274.9	7292.29		28976	11601.8	39642.1	14352.6	30444.2	1199.35	30488.2	7073.18		32620.9	17146.3	24862.8	17630.8	38484.7	21553.2	40365.4	26594.5			1.12364	0.320854	0.761949	0.229729
36299	24904.4	35488.2	25967.3	35546.3	15864	29558.8	13716.3		28203.4	38716	39726.7	43914.7	44082	28421.6	35261.4	28348.6		20092.8	16346.5	44231.5	25620.3	31697.4	19599	27514.7	9195.29		33517.1	5374.3	22488.6	24072.5	66189.4	3354.87	57405.8	19859.7		29310	24033.6	38750	20719.5	39731.7	22939.8	48073.1	8356.42			0.958766	0.6578	1.06537	0.779548
24614.7	11441.9	28320.3	6181.23	38148.8	23560.6	20705.8	19951.2		27054.7	35301.6	38396.5	36462.6	57237.6	32563.8	17674.1	37115		31189.9	10689.2	51732.5	24150.8	28391.4	19379.2	25320.9	16603.6		27808.2	9792.82	46813.1	9779.18	32983.6	19926.8	36459.2	13383.5		21806.3	21001.3	43134.6	22039.3	27236.9	18435.6	34964.3	9232.38			0.650149	0.302216	0.850186	0.185563
25141.6	25284.3	37527.6	23977.8	37005.3	9320.42	37066.8	12381.9		36545.9	51659.5	31887.4	47549	46864.7	36582.2	46593.4	37166.7		43089.2	14729.2	37589	20749.8	32377.5	13214.5	37187.6	28485.2		37394	7242.28	35370.4	14067.2	66071.5	12804.1	48084.1	36015.2		30829.6	25386.3	40631.2	20269.2	46571.2	19123.9	53036.1	20190.4			0.664065	0.667835	1.12659	0.719821
36324.7	1965.51	34834.7	4059.32	28252.7	14854.8	39332	25048.9		34503.7	28575.1	33450.4	35810.8	42415.3	38784.3	39341.2	53702		44080.9	27300.5	37772.8	12033.5	35823	19709.5	32312.3	24577.2		37487.6	16512.9	37863	8822.74	34793.4	22694	40020.5	16613.3		29391.6	15918.7	57772.8	21921.2	45254	23375.3	41411.2	18434.8			0.959446	0.0519152	1.04575	0.121862
35662.1	31341.8	42491.6	24750.2	42178.9	15231.8	22002.5	13369.1		57078.5	38957.3	36423.9	32975.6	35813.1	40238	48470.7	34720		28735	19055.4	42405.7	11945.4	43806	21968.9	40025.5	7166.19		42134.2	19018.8	37672.8	25258.1	36213.6	8337.2	39390.9	27767.1		31192.8	19149.2	49559.3	19943.8	48803	14578.8	44804.4	17459.9			0.941945	0.827832	1.27561	0.743011
34838.1	15757.8	46871	5414.86	32307.5	22085.1	20885.8	25951.1		34521.4	38025.5	33743.7	26910.3	26185.1	34714.2	41721.5	37877.5		22777.1	14790.4	28312.6	12943.2	40964.8	17140.7	27487.7	19461.7		35303.3	23788.6	44954	15871	32918.1	11124.2	32157	27796.3		26341.1	727.786	42608.2	20437.4	46629	18181.7	40275.8	26617.8			0.92018	0.416212	1.40708	0.162556
45323	13019.8	26293.2	21493.6	45578.4	10424.3	29309.1	5474.05		50978.4	33712.4	39561.5	40107.5	34373.4	36725.6	37005.6	30359.4		37545.4	12300	44388	19420.5	26852.4	8452.69	38476.8	12368		32772.4	19176.5	41441.5	16543	53590.9	5534.15	53639.5	20695.1		31706.9	10944.7	42057.9	20312.5	35916.5	26468.8	43901.8	17091.7			1.19712	0.343892	0.789333	0.645246
27391.3	8088.61	18288.9	13922.8	40335.5	28808.2	31464.3	17694.2		30503.6	32915.1	29314.8	25902.2	32137.2	26852.4	36029.8	40206.4		39261.6	11042.2	43072.2	15839.9	16346	29423	24658.3	6697.13		25210.7	19347.5	33383.7	21672.8	28723.1	16254.7	31070.6	19886.4		30892.6	11475.8	36056.2	16004.6	33165.5	7066.64	38243.5	4423.07			0.723488	0.213645	0.549039	0.417966
37623.8	15159	38653.2	15914.8	36271.8	12649.5	52864.9	2971.42		20898.8	56972.8	31925.9	33291.3	45189.4	57875.2	50768.6	32227.2		42250.8	20245.6	33557.7	15098.2	46991.2	12338	56452.6	22561.6		54215.5	15754	37729.5	18013.2	44456	13874.5	44288.9	28822.5		41271.9	26569.2	35249	12028.3	37515.8	12181.8	45000.3	21978.9			0.993757	0.400396	1.16038	0.477769
21209.8	13198.7	32205.8	19639.1	28617.3	24871.9	41796.2	20606.7		14384.7	33749.1	25645.4	29284.6	40544.4	49947.1	38803.5	61068.7		28818.5	20689	35260.6	26341.1	35486.6	15627	43796	9763.45		26775.8	4301.59	32140.8	5162.38	53550.9	12249.3	26847.2	19111.6		25692.3	26532	31967.9	7821.52	30349.2	9714.91	46633.5	19075.4			0.560216	0.348617	0.966829	0.589573
28476.8	11967.1	32759.6	9200.8	29946.5	12168.2	32037.2	8138.74		38311.2	65012.6	48794.7	38441.3	43653.5	54721.1	45021.5	42075.3		39539.5	27311.7	51719.4	27708.6	53333.9	1104.88	47949	31332.3		23214.1	17051.6	29481.5	18920.7	32411.3	22304.3	53708.9	9942.25		30039.2	23516.4	42615.9	26747.7	39980.2	28592.5	53188	15631.1			0.752157	0.316089	0.983455	0.276211
20438.6	14754	38068.2	12846	27914.1	31931.7	22943.3	17443.7		26156.7	33314.8	20474.5	30514.6	39251.5	50683.3	38812.4	34720.7		27387.8	20117.2	35022.7	6781.83	39155.4	21127.5	46206.4	11971.7		24773.1	10880.8	49407.3	27811.7	51489.9	29613	29530.1	21899.3		21601.7	12794.1	47175.6	20231.2	48582.8	24512.5	50962.6	22330.6			0.539846	0.389698	1.14282	0.385643
48932.8	25558.8	31590.7	15652.4	50053.4	20822.2	49190.6	3255.78		51896	34985.6	37695.3	38209.3	49135.1	39714.1	39303.7	32707.3		66139.4	22003.6	45860.1	18792.5	57764.2	9025.55	82629	4376.21		32762.8	9263.16	38646.9	26325	41290.7	14549.8	51439.5	15417.7		49050.4	24430	42555.5	17682.6	56552.8	23267	54078.9	27393.7			1.29246	0.675084	0.948363	0.469892
37472.1	14459.8	26812.9	20902.8	38950.1	24625.7	33962.6	20516.2		33879.3	32172	27018.8	28564.5	36237.1	40728.5	32020.6	31019		40465.2	9598.11	18887.3	9695.98	39392.7	15794.4	59900.7	3235.49		27938.2	12129.4	43225.3	27124.9	48556.1	6389.39	43195.8	16306.5		35970.1	21970.1	45919.2	16008.3	45410.7	26069.8	51380	26939.5			0.989751	0.381928	0.804934	0.62751
50827.2	22366.4	38037.1	10582.1	38456.5	12398.1	43583.9	7024.75		32759.3	28330.7	30226.4	38952.4	45036.2	38989.8	49938.2	35611.1		53806	16212.4	48344.8	27467.8	39103.4	8272.67	42805.6	10222.8		39953.7	19436.8	40681	18213.1	28551.8	19106.8	54627	26234.2		32711.1	32618.3	53508.4	19176.9	31503.8	22768.4	44596.8	13472.3			1.3425	0.590765	1.14189	0.317679
38605	17497.1	30649.8	23562.4	32777.1	16693.7	35346.4	19641.8		38880.5	32659.1	24946.1	31658.5	45004.9	32424.5	38346.4	30451		42906.4	20676.6	35066.3	26821.1	45529.2	15208.8	38645.5	4631.27		23714.8	5995.35	30700	26334.2	54023.9	10228.2	58261.2	32167.5		40983.2	24345.3	35958.7	11724.5	23495.1	10902.7	41168.9	25610			1.01967	0.462152	0.920118	0.707352
62186.8	25076.8	38000.8	10682.8	38677.7	8833.31	39844.6	12416.2		36931.2	36119.9	43914.9	30545	35864.2	49032.6	42445.9	51267.7		37069.9	21605.8	42942.3	12892.6	46946.6	10987.8	27346.4	13817.7		50092.9	21898.8	21403.9	23243.6	30978.5	7613.97	43086.3	26707.4		35172	11019.8	41623.4	25349.3	39681.7	24292.9	34298.5	7786.73			1.64254	0.662354	1.1408	0.320701
34251.7	11257.5	39170.3	27638.5	33982.7	22532.7	29119.2	24366.1		32609.8	45117.4	37110.2	33470.2	30447.3	37576.9	35587.9	38357.9		32361.3	9244.74	33159.7	4636.97	35094.5	19069.8	28059.6	13181.4		29725.1	12217.8	33666	14619.3	58505.4	16726.5	44523.7	15661.4		38924.3	27370.2	44482.9	17703.5	30244.3	21713.9	34748.8	27199.3			0.90469	0.297345	1.17591	0.829719
47674.9	13551.8	32672.5	12440.2	26392.2	28217.1	41415.3	14178.5		49515.6	43355.9	39988.2	38506.9	35094.9	35350.9	42461.2	57919.1		41714.8	14609.4	58113.8	17657.1	47405.8	8278.64	33445.7	17816.1		30397.2	16458.8	26976.8	13811.5	34759.6	15946.8	47817.4	22471		51845.7	11997	48832.3	8888.71	49885.4	12407.5	44054.7	23998.1			1.25924	0.357943	0.98084	0.373458
27836.4	9472.18	34834.4	23321.6	33704.8	19042.4	32237.5	31382.8		36894.5	44361.1	33570.4	32333.2	27553.3	42195.5	29205	35176.6		38184	11673.2	47002.9	2948.49	36265.9	30272	29390.5	7244.85		26728.5	7222.28	26552.3	10586.6	53555.1	32038.8	33534.4	15794		35403.2	24072.5	45838.4	16381.7	50846.1	14063.5	37607.5	26755.9			0.735243	0.250189	1.04574	0.700123
52384.5	17848.4	41777.3	14218.2	41484	27747.5	59817.6	15241.1		32572.9	43009.5	32704.4	33421.2	39336	36184.9	43909.5	45946.9		39338.1	23786.7	33485.3	27152.4	28721.8	10874.8	49140.1	29902.6		42935.9	18476.3	26029.2	22501.3	48423.6	20094.5	49773	22763.9		43204.4	28628.4	35240.9	13077.9	26864.2	9610.5	42165.8	28419.4			1.38363	0.471429	1.25417	0.426835
32291.8	12148.2	32004.3	12577.9	32921.2	12314.5	43333.5	16379.1		30232.3	43570.3	37537.6	32489	33701.2	45867.3	43579.6	50950.8		16143.1	10401.4	33302	18924.2	35050.8	18354.4	41573.4	20515.8		26485.9	12779.7	36555	23417.8	35225.3	26528.8	40365.1	20318.1		57479.3	18822.7	35346.2	23916.4	27947.5	16967.3	37214.2	13431.9			0.852923	0.32087	0.96078	0.377593
58978.9	16791.5	49315.2	9735.42	43318.8	7002.77	37439.8	11793.6		38794.1	37629.7	47312.9	32909.9	38490.7	36977	43003.2	30954.6		53259.1	22202.7	30276.9	19221.9	39349.4	1624.58	52398.1	12064.6		42132.9	19498.7	29590	17280.3	40487.9	18783.3	39139.1	20491.9		29040.2	14548.8	35764.4	19875.1	36851.4	16888.7	47644	11146.7			1.55781	0.443514	1.48046	0.292261
35234.1	806.347	37788.4	22743.7	30698.7	19866.2	35510.8	15223.1		29343.7	40443	27047.1	32790.7	36133.1	29865	31322.3	28493.9		35738	11605	34125.4	6681.05	42972.2	23668.4	47262.4	11100.8		33129.6	15323.1	39663	20107	32585.6	17017.1	28296.8	23138.1		28194.1	16621.6	33304.2	16543.3	43570	23149.2	47695.3	27267.7			0.93064	0.0212981	1.13442	0.682774
52780.4	25949.6	45952.9	26706.3	40786	20579.8	41869.9	9598.8		40953.4	43681.3	42659.3	28847.8	33461.7	33879.5	39635.8	62793.6		48910.1	21172.7	30811.7	21170.9	50040.7	8369.84	33583.3	22973.6		39226.8	12663.9	25912.4	11527.2	48884.2	9291.09	53912.5	10417.2		34158	18233.1	31625.3	16809.5	44199.1	15429.2	36436.6	29579.2			1.39409	0.685409	1.37952	0.801734
35115.3	18716.7	36491.9	17028.9	35817	11510.4	25891.5	22993.9		37749.4	34945.6	26805.7	33750.6	18765.8	26340.2	40995.4	47580.4		32065	17529.7	28728.3	13626.8	37258.4	37226.6	28118.6	25514.8		37724.7	23980.7	56534.6	22475.6	46743.2	10467.6	35579.4	21547.3		23729.7	10425.8	28942.5	14350.6	33928.5	14535.2	41090.7	22227.2			0.927502	0.494364	1.0955	0.511214
45721.3	25647.3	38761.2	2129.92	43091.5	19795.5	41695.7	11425.2		34425.5	31276.1	39531.9	36280.3	28774	31401.2	29756.1	52358		41629.1	13699.4	45756.6	20889.6	32186.2	9045.36	27508.8	28648.5		58615.4	15528.5	49151.8	18107.2	47594.7	26378.9	46836.7	26168.8		38482.2	25232.2	47857.5	26207.6	58879.9	14683.6	47698.7	15265.9			1.20764	0.677424	1.16363	0.0639409
35840.9	8068.83	27930.1	22183	39511.9	11191.3	39441.2	24346.2		27777.6	32867.9	33156.9	30849.4	16338.4	27134.8	26333.1	30334.8		40650.5	10100.7	58125.6	7931.48	29572.8	22399	27111.2	24264.5		44133.5	15864.7	38108.2	24956.6	27971.7	25708.2	27538.8	19229.7		32856.5	23617.2	33282.5	18046.2	37076.1	18505.2	42763.2	11132.7			0.946666	0.213122	0.838471	0.665943
41113.5	19069	37997.5	16205.9	29861.7	26185.1	43601.9	18503.1		40351.1	42746	38583.4	28908.2	34440	46745.3	38884.8	34483.6		37464.3	17583.8	39150.2	24516.1	49881.5	12257.7	38108.4	18642.7		54517.9	11578.4	27524.2	16067.4	35181.8	13499	35767.1	10782.3		33516.8	26284.4	53849.7	18823.3	58102.2	17494.8	40274.2	26012.8			1.08593	0.503671	1.1407	0.486506
40259.7	10494.5	14750.9	12887.1	25098.4	11846.2	42556.1	17050.6		30226.3	34517	29308.3	33564.5	23101.1	39929.1	25919.6	26342.9		34547.1	17394.2	36712.7	8819.92	32666.6	17994.4	25349.2	25468.3		33804.9	24224.1	35912.5	10315.4	32837.8	40382.7	28577.5	24509.4		33444.8	23984.5	30113.7	26949.9	44454.9	23774.4	37065.8	12493.1			1.06338	0.27719	0.442826	0.386876
30392.8	28300.8	32868.3	12286.1	31735.1	14197.9	35709.5	14044.6		42963.2	35987	45566.2	36162.2	46040.7	37462	30719.3	40711		61523.9	10615.9	48516.1	23179.3	45283.6	16721.5	40403	24919.6		34271.3	12131.9	27090.4	27206.3	49460	25117.4	63341.1	16440.7		39626.9	20159.4	30179.6	22972.7	40083.6	13761.5	46982.9	14544.3			0.802767	0.74751	0.98672	0.368832
36870.9	20193.7	30532.1	18610.9	32445	18874.1	22584.3	15757.6		36789.1	27733.5	36318.4	31142.6	31992.8	33533.4	25069.1	34297.6		51046.4	15515.7	28407	5231.89	35927.6	5059.64	36660.5	15442.2		30906.5	9734.07	34184.5	21363.3	36352.6		51695.6	17536.1		39904.2	7841.24	31120.8	18506.3	34164.8	21504.4	44512.5	8447.45			0.973871	0.533376	0.916585	0.558707
46732.7	26654.2	27607.4	8590.95	25792.5	21429.5	53842.4	11013		40512.7	33993.8	38612.2	34593.3	28645.2	27194.4	37871.5	35015.9		32154	26534.7	34469.2	13405.8	33258.1	19738.8	50465.6	14824.7		49938	6370.2	30626	22637.4	41516.3		60010.5	23928.2		37370.3	13377.9	52155.5	18590.2	29243.9	13608.3	40010.9	12052.2			1.23435	0.704019	0.828785	0.257903
38833.1	17255.4	29505.9	23796.5	23650.4	1704.2	36422.4	9662.39		33914.1	29695.1	24862.2	46969	24535.7	33548.2	38834.1	35298.6		23943.5	16672.2	29999.9	13767.4	41652.6	13494.5	34085.1	30614.4		35130.1	27453.6	27601.4	26675.6	45680.7		45646.5	5712.61		28747.6	10290	37577	19864.4	29211.8	19600.8	41018.2	22380.3			1.0257	0.455768	0.885778	0.714379
40851.6	22537.6	24153.9	11767.1	28087.3	17380.3	50990.5	6488.66		35628.9	60519.7	33819.1	37752.7	33340.5	27290.8	41568.5	34609.8		43533.3	22715.5	36906.1	19761.3	34273	20564.3	48701.2	19599		41184.3	14456.3	32750.8	24723.9	43017.2		43122.5	21872.3		34931.5	19503	48147.8	5564.13	38463.6	19946.4	40640.7	22572.7			1.07901	0.595287	0.725109	0.353253
33225	17373.3	14565.7	28253.2	26792.4	12146.1	45052.2	15718.1		35756.3	33485.4	23283.3	36018.2	25661	38579.9	33145.2	47810.3		39279.4	12009.3	25920.5	18025.8	26610.9	3948.85	30664.3	17447.5		25625.8	14280.8	62497.1	15809.9	46658.6		28848.2	21969.9		28581.2	15949.7	32654.1	21781	28436.7	25353.9	42227.7	7719.29			0.877573	0.458882	0.437269	0.848172
48817.5	26999.9	35871.7	16231.3	37679.2	12617.6	50852.5	7547.31		26818.2	35572.3	39053.3	28655.3	30921.9	38713.7	34770.8	40598.1		46675.4	17958.1	42290.6	16939.8	38915.6	20583.7	43537.9	7134.94		45436.9	17180.1	61638.6	16457.3	32065.8		58612.6	28074.5		37763.3	18348.2	39129.2	16789.4	41047.3	25705	34691.3	17779.7			1.28942	0.71315	1.07688	0.487268
41484.4	17403.5	24052.2	22490.4	38616.1	13817.7	39450.1	22306.7		31485.5	28963.1	43538.2	36623.6	17614.2	42176.2	40335.3	48157.6		32970.6	8220.45	31850.8	12306.9	35054.6	15604.3	27722.3	14749.8		33055.5	28441.6	27313.1	17574	37978.6		35366.7	18429.7		29212.5	19778.3	37273.2	21427.3	43639.8	12827.6	32927.7	6850.93			1.09573	0.45968	0.722056	0.675171
39053.4	12966	22537.8	15964.4	34708.9	15069.2	31744.1	7814.9		28269	33078	40813.7	34116.9	27905.3	29851.1	41437.1	35574.2		30698.2	21827.9	42644.7	19598.1	18316.1	9750.37	33983.9	7105.06		32443.1	24917.3	21752.1	6129.94	32178.3		48354.3	17751.5		36730.7	12663.5	31599.2	18125.7	36837.7	14038.1	47302.7	19433.1			1.03152	0.342471	0.676592	0.479257
19970.1	7336.3	29381.1	26006.8	31483	26496.7	31157.2	10759		29285.8	28879.9	43235.8	39444.9	11796	41714.3	24286.5	37398.2		22105.5	14788.7	31698.6	20883.8	19677.8	22647.8	34940.5	27624.4		40153.1	17964.1	42636.1		40728.1		32232.1	13968.2		27199.8	13606.1	25431.9	15265.4	26458.9	19359	45460.1	19103.2			0.527471	0.193774	0.882031	0.780734
37390.7	17165	44493.9	17487.2	41652.2	5983.76	37338.9	16484.5		28636.4	29513	42493.8	28680	43157.2	27888.9	39418.7	34613.4		31497.2	27011.6	31328.8	6678.3	18316.1	16888	29648.3	21345.6		50998	19987.5	27175.1		34650.6		58322.8	13901.7		34223.9	2970.87	30537.3	8967.38	46795.3	19528.3	49100.5	16131.9			0.987603	0.453379	1.33572	0.524973
22088.3	13181.1	39620.2	26481.2	25437.8	24310.9	38158	26372.3		27621.6	33749.3	30909.6	33288.8	30938.2	41560.3	40804.1	46198.1		36763.5	20040.6	36809.7	18903	19677.8	15076.9	33940	20292.4		44536.3		51609.2		47489.4		30416.8	13429.2		26047.5	20841.1	25155.6	24680.2	42277.7	28111.1	40969.2	18139.9			0.583419	0.348154	1.18941	0.794974
34426.4	17839.4	33492.2	6829.01	45503.3	6978.78	40274.7	19503.5		32869.4	48957.9	39266.3	28481.8	32202.6	24216.6	46980.2	33391.6		37602.8	20540.8	57852.6	6922.02	30519.5	15703.9	51959.7	18326.3		46439.1		35765.7		39894.2		55328.9	19864.7		33884.6	17397.7	35537.2	17666.2	40701.9	21772	37615.7	23154.4			0.909306	0.471193	1.00545	0.205009
37253.9	8555.06	30383.3	16317.4	38214.7	15005.2	30428.1	16359.6		26889.6	32601.6	28893.4	42235.7	28063.7	32318.5	30415.1	37611.5		29039.1	14336.7	32336.5	20633.1	26845.5	10318.8	44330.6	18038		44261.8		39327.8		49774.7		45363.3	11967.8		35751.4	13119.5	29462.7	25010.5	41572.7	13804	29904.3	12322.6			0.983989	0.225965	0.912117	0.489854
27733.7	31118.5	38838.4	3083.34	28846.1	8095.15	48571	21167.5		38415.6	44722.9	41858.3	32240.5	41185.6	26205	35517.9	36556.4		50511	24120.2	49374.4	23338	29010.5	14587.6	47220.2	20945		51478.4		27017.3		39170		36294.5	7503.51		29923.7	16201	30100.6	19488.2	54936.2	17669.8	45567.2	10244.2			0.732532	0.821934	1.16594	0.0925631
20487.7	18439.8	22897.6	18997.1	23825.3	19111.8	28721.5	22561.3		30005.3	28227.7	48947.8	42904	36394	33755	37601.9	39624.4		30154.9	14652.5	33359.1	16331.8	21305.7	9495.47	47894	14180.9		41182.8		36896.1				54311.3	32206.2		23498.5	16472.1	35172.9	25217.5	47030.4	8134.46	47844.4	24877.9			0.541142	0.48705	0.687396	0.570301
45329.3	14458.6	63189.4	13998.6	32950.7	17249.4	38733.2	16251.5		35941	38113.9	33715	35771.9	46395.2	37082.6	40485	25612.7		37170.2	18507.2	55311.3	17334.9	30610.7	18650.1	45360.4	6608.97		30300.4		27021.4				59182.4	15355.7		32567.4	17099.6	27024.7	20322.7	35547.7	5218.32	33122.5	9044.87			1.19728	0.381894	1.89697	0.420244
27821.1	9125.09	53274	19870	18369.3	21932	36110.5	21603.6		28667.1	31834.5	23239.8	40463.5	45459	32889.8	32789.2	30916		27860.5	12652	31661.1	21601.7	24503.4	6574.22	33036.2	17891.3								45687.6			25666	22502.1	24672.7	18465.9	31014.4	15718.9	31127.8	28048.1			0.73484	0.241021	1.5993	0.596506
44280.2	18597.8	38127.7	19172.1	21399.1	15819	35467.4	7502.67		33145.3	54109.8	23713.3	36311.4	42158.8	26605.1	45648.7	32089.1		38586.9	18296.3	51653.2	15753.7	39764.2	24044.9	44835.6									40224.1			41881.4	4512.8	23608.4	12528.6	54162.3	11624	35864.1	21174.4			1.16957	0.491225	1.14461	0.575555
36929.5	17165	19137.3	10968.5	16763.3	15491.2	22479.2	18588.3		17422.1	37843.1	25212.1		34313.9	39352.5		39187.5		27199.8	8268.57	42446.4	16134.8	31726.4	21110.1	34501.6									28403.8			28986.2	18957.5	25122.1		40537.7	22804.9	27728.1	22964.8			0.975419	0.453381	0.574509	0.329278
73915.2	25120.9	39429.4		23035.7	7831.67		9879.67		24185.1	48379.3			50807.1	30790.9		28386.4		33519.5	17863.8	35036.7	10042.5	25601.3	16855.7													35796.2	15403.8			38137.7	24124.3	46156.2				1.95232	0.663518	1.18369
44687.2	15792.1	42482.6		23702.8	14491.4				26952	31846.6			36391.4			38900.2		26373.7	12232.8	22761.8	20148.3	28165	4281.05													35261.1	26259.2			47574.2	18658.7	48345.9				1.18032	0.417118	1.27534
31473.1	22169.6	34372.2		38307.8	11798.2				30098.7	33610.8			49532.3			34654		39172.8	22818.7	47102.8	8361.65	42766.4	18966.5													36646.8	9347.56			45631.4	19224.1	54517.3				0.8313	0.585566	1.03187
49889	18814.9	34472.9		22679.5	26000.5				23200	32442.1			47454.2					54116.1	18588.5	38245.8		39006.4	19077.6													38142.2				33513.2		53274.1				1.31772	0.496959	1.03489
33863.9	25858.2			40283.7	17028.9				44110.1	38794.3			53347.8					37525.6	10621.8	42202		35611.9	30080.7													35547.4				46351.2						0.894447	0.682993
44540.5	14779.2			33349.9	18959.2				28973.1	25316.2			44563.7					38466.3	12185.4	37294.4		28045.7	27077.9													30121.9				40904.9						1.17645	0.390364
22551.7	22004.4			47431.5	8117.26					34403.6			37692.4					44433.3	25018.7			48228.2	19584.2													48421.2				40968.7						0.595658	0.581202
	10152.3			32268.1						26045.8			36129.6					40467.7	19000.8			42963.3														33255				38498.5							0.268154
	23107.3			30009.5						46490.6			36645.1					39625.1	23550.2			35610.3																		47857.4							0.610333
	12153.8			25853.7						36124			37866.3					20309.1	18294.3			32576.3																		41887.1							0.321019
				56629.6						41045.4								33438.1																						51830.4
				32044						28775.3								24466.4																						41253.9
										41581.1
										33343.1
										42224.4
										34232.9
37860.1		33310.7		33310.6		36949			34198.4		34826.2		36376		38646.5			37405.8		39546.5		36348.9		38938.7			36424.6		35422.4		42590.5		42883.1			34423.7		37088.8		40100.4		41517.6			AVG of Normalized Intensities	1	0.468224	1	0.494087
[truncated: 36 more columns]
