# Supplementary material for: Microtubule nucleation and γTuRC centrosome localization in interphase cells require ch-TOG
Source: Nat Commun. 2023 Jan 26;14:289. doi: 10.1038/s41467-023-35955-w (PMC9879976; doi:10.1038/s41467-023-35955-w)
Supplement: Supplementary file 4 — Source Data [file 41467_2023_35955_MOESM4_ESM.zip › Source data_2ndrev_JL/Quantifications and statistics/Figure 5/Fig 5E.xlsx]

## Sheet: Sheet1
Alpha TUB quantification for all CKAP5 mutants 18-10-22
Folders	CKAP5 constructs MT nucleation rescue exp 20-4-21
	CKAP5 constructs MT nucleation rescue exp 30-3-21
	CKAP5 new contructs MT nucleation rescue exp 11-5-21
	CKAP5 new contructs MT nucleation rescue exp 21-5-21
WT U2OS cells	Exp1	Exp2	Exp2	Exp2		CKAP5-GFP cells	Exp1	Exp2	Exp2	Exp2		CKAP5-12345 cells	Exp1	Exp2	Exp2	Exp2		CKAP5-C cells	Exp1	Exp2	Exp2	Exp2		CKAP5-345 cells	Exp1	Exp2	Exp2	Exp2			WT U2OS cells	Exp1	Exp2	Exp2	Exp2		CKAP5-GFP cells	Exp1	Exp2	Exp2	Exp2		CKAP5-12345 cells	Exp1	Exp2	Exp2	Exp2		CKAP5-C cells
Image no.	Control KD	CKAP5 KD	Control KD	CKAP5 KD		Image no.	Control KD	CKAP5 KD	Control KD	CKAP5 KD		Image no.	Control KD	CKAP5 KD	Control KD	CKAP5 KD		Image no.	Control KD	CKAP5 KD	Control KD	CKAP5 KD		Image no.	Control KD	CKAP5 KD	Control KD	CKAP5 KD			Image no.	Control KD	CKAP5 KD	Control KD	CKAP5 KD		Image no.	Control KD	CKAP5 KD	Control KD	CKAP5 KD		Image no.	Control KD	CKAP5 KD	Control KD	CKAP5 KD		Image no.
	Net ATUB Int.	Net ATUB Int.	Net ATUB Int.	Net ATUB Int.			Net ATUB Int.	Net ATUB Int.	Net ATUB Int.	Net ATUB Int.			Net ATUB Int.	Net ATUB Int.	Net ATUB Int.	Net ATUB Int.			Net ATUB Int.	Net ATUB Int.	Net ATUB Int.	Net ATUB Int.			Net ATUB Int.	Net ATUB Int.	Net ATUB Int.	Net ATUB Int.				Normalized ATUB Int.	Normalized ATUB Int.	Normalized ATUB Int.	Normalized ATUB Int.			Normalized ATUB Int.	Normalized ATUB Int.	Normalized ATUB Int.	Normalized ATUB Int.			Normalized ATUB Int.	Normalized ATUB Int.	Normalized ATUB Int.	Normalized ATUB Int.
	74261	7512.99	84437.3	9716.85			41619	62114.6	67142.5	59651.1			69593	8695.7	57949.3	13464.9			76315	18338.1	47818	20043.8			42561.6	6022.18	39780.8	12868.1				1.18389	0.119774	1.47077	0.169253			0.850815	1.26981	1.35764	1.20616			1.22847	0.153498	1.05811	0.245859
	74742.9	10110.4	49952.8	7627.49			32167.2	37942.1	37777.5	51252.2			58193.8	8278.67	74634.2	16255.6			42395	24712	65306.6	4432.27			69913	9994.65	65998.2	11164.5				1.19157	0.161183	0.870103	0.13286			0.657593	0.775649	0.763872	1.03634			1.02725	0.146136	1.36276	0.296815
	44245.7	11332.3	58738.8	17389.3			42594.4	59734.2	48090.9	69715.2			43004.7	6009.15	57983.9	7547.17			53009.1	12894.3	43724.9	15611.4			44304.6	14089.3	69154.3	11246.3				0.705376	0.180662	1.02314	0.302895			0.870756	1.22114	0.972413	1.40966			0.759125	0.106074	1.05874	0.137806
	52753.8	7540.21	55169.8	3808.19			95862.8	82076.6	38399.5	45055.5			56545	16680.9	82615.5	16618.9			46244.3	11443.8	45992.9	8502.58			81675.1	16130.3	68064.8	2697.74				0.841015	0.120208	0.960976	0.066333			1.95972	1.67789	0.776451	0.911037			0.998141	0.294453	1.5085	0.303449
	94191	5773.48	40269.5	14814.5			48593.8	52636.6	52818.8	35434.8			38926.5	11303.5	33216.5	13120.8			54129.2	7022.48	87603.5	16002			67071.6	10786.7	55753.7	15740.6				1.50162	0.0920424	0.701434	0.258046			0.993402	1.07605	1.06801	0.716504			0.687137	0.199531	0.606509	0.239576
	30795.6	16969.7	31098.1	8009.43			84852.3	45932.3	36329	55342.4			46545.8	2064.13	55120.8	16664.2			38620.8	14418.9	49376.5	5183.53			52364.3	19471.1	34470	5437.02				0.490952	0.270535	0.541683	0.139512			1.73463	0.938993	0.734583	1.11904			0.821635	0.0364363	1.00647	0.304275
	52913.1	13032.5	50629.9	9468.45			39532.3	60480.2	49403.6	64316.5			72573.7	11013.2	55029.4	4619.65			49088.2	4822.28	42217.2	19771.8			39389.5	2885.81	83427.2	5392.61				0.843554	0.207767	0.881899	0.164926			0.808158	1.23639	0.998956	1.3005			1.28108	0.194407	1.0048	0.0843514
	57084.4	16320.2	60006.3	16303			57594.2	43860	58428.8	37207			90882.5	8003.45	37492.8	13516.4			68226	4307.42	49112	18994.4			53004.2	17743.7	94270.4	11703.2				0.910054	0.260181	1.04522	0.283974			1.1774	0.896629	1.18145	0.752337			1.60427	0.141278	0.684591	0.246799
	39563.5	17151.9	68315.1	7864.21			40331.4	41024.7	34268.8	62033.7			33021.5	7934.74	52501	4926.94			52890.7	10688.1	45598.8	16449.3			77710.1	4201.87	57038.3	10268.5				0.630732	0.273441	1.18995	0.136983			0.824494	0.838666	0.692926	1.25434			0.582901	0.140065	0.958629	0.0899622
	80434.1	13313.7	70200.9	6164.99			66481.9	93005.9	33323.4	51176.7			33302.3	3407.32	43189.7	3955.24			44285	19012.1	49813.7	19116.4			49968.2	18308.6	56264.5	14974.1				1.2823	0.212251	1.2228	0.107385			1.35909	1.90132	0.67381	1.03481			0.587858	0.0601466	0.788612	0.0722197
	123498	16091.4	62952.1	10444.6			54032.2	68650.5	52975.9	29345.1			87926.5	11003.7	64423.3	12377.5			45282.2	15004.2	71211.4	5840.72			46384	2769.09	34891.3	11897.4				1.96883	0.256533	1.09653	0.18193			1.10458	1.40342	1.07119	0.593367			1.55209	0.194239	1.17632	0.226003
	26033.4	3552.7	47373	9675.89			72377.4	38365.4	48392.9	42333.3			53501.9	4359.21	65071.1	11983			71662.7	4580.57	50504.3	14443.2			87362.8	3972.55	62043.1	11642.6				0.415031	0.0566381	0.825167	0.16854			1.47961	0.784303	0.97852	0.855994			0.944423	0.0769494	1.18815	0.2188
	31707.2	14444.1	61831.5	6909.58			56101.5	68930.4	40216.9	61211.5			54986.7	8544.09	52633.2	10640.9			49176.9	12985.8	49131.5	11983.3			73169.3	9930.78	84613.2	29449.9				0.505484	0.230271	1.07701	0.120355			1.14688	1.40914	0.813199	1.23772			0.970635	0.150822	0.961043	0.194294
	54238.9	13393.6	59417.9	9935.99			35767.6	69305.5	63053.3	27188.3			33475.2	12266	61352.3	17970.3			87933.9	2026.52	39345.8	4966.66			45053.4	11739.9	54574.4	3672.48				0.86469	0.213525	1.03497	0.17307			0.731197	1.41681	1.27496	0.549757			0.590909	0.216522	1.12025	0.328124
	59256.9	10333	48134.1	1729			42406.7	69725.9	32246	63059.1			48324.3	17054.9	65101.8	2035.71			45777.3	1400.74	82665.6	12750.6			72959.1	14046.1	78745.6	3250.87				0.944688	0.164731	0.838425	0.0301166			0.866919	1.4254	0.652024	1.27508			0.853027	0.301057	1.18871	0.0371705
	84626.1	14544.7	61737.7	8966.68			47096.8	53682.2	53294.2	29190.9			77632.2	5799.51	69773.1	9922.24			54421.9	16117.4	54114.5	16456.3			36201	8774.75	51241	3801.61				1.34913	0.231875	1.07538	0.156186			0.962798	1.09742	1.07763	0.590248			1.37038	0.102374	1.274	0.181173
	58728.6	15146.7	83192.7	6355.3			52088.6	68881.6	47913.6	49262.2			72826.2	8232.58	60747.4	10073.3			55351.6	8911.04	47899.8	10504.6			49040.7	15893.9	31304.5	16652.8				0.936266	0.241472	1.44909	0.1107			1.06485	1.40814	0.968828	0.996097			1.28554	0.145323	1.1092	0.183932
	57578.1	3876.46	52013.8	16932.1			31892.7	46181	40975.2	62783.6			62585.3	15329.3	35365.7	19212.5			38835.8	2306.22	64426.5	15415.9			71832.8	9926.35	57641.7	6333.88				0.917925	0.0617995	0.906003	0.294932			0.651982	0.944076	0.828532	1.2695			1.10477	0.270595	0.645751	0.350806
	75891.2	8224.85	42925	8619.38			32018.5	35894.3	60809.1	60563.8			94110.4	7365.25	49446.1	14333.4			59969.5	8908.05	50542.6	15849.1			54439.6	6715.16	49445.4	6701.73				1.20988	0.131123	0.747691	0.150137			0.654554	0.733787	1.22958	1.22462			1.66125	0.130013	0.902848	0.261718
	81551.3	5570.39	66074.7	19019.2			47048.2	74340.2	48810.1	53694.2			70523.5	14939.6	48434.1	15207.9			63749.5	8576.66	39580.3	10783.3			60776.7	13117.1	57216.5	6832.97				1.30011	0.0888046	1.15092	0.331286			0.961806	1.51973	0.986955	1.08571			1.24489	0.263716	0.88437	0.277686
	67005	15630.9	50926.5	14373.3			40051.5	48815.1	86515.7	34086.8			37655.3	13066.6	54114	17218.7			56250.5	8742.84	52089.2	15477.2			61681.6	8934.84	56027	16254.5				1.06821	0.249192	0.887065	0.250361			0.818772	0.997925	1.74938	0.689246			0.664698	0.230654	0.988081	0.3144
	56243.3	18730.9	61040.4	8261.33			35058.1	53780.6	47614.3	51792.3			65990.2	4072.81	27190.8	3614.69			55937.7	14646.5	55117.5	383.951			56273.5	3721.81	34289.3	3608.74				0.896645	0.298613	1.06323	0.1439			0.716691	1.09943	0.962777	1.04726			1.16487	0.0718938	0.496484	0.0660015
	67352.9	17375.5	86348.1	6227.2			33783.7		54849	62823.9			43149.1	16569.8	46878.5	18208.8			60529	8543.11	50940.8	118.509			44749.9	17867.2	62426.4	6863.67				1.07376	0.277004	1.50406	0.108469			0.69064		1.10906	1.27032			0.761675	0.292492	0.855966	0.33248
	52679.2	16770.6	43402.8	9442.18			60545.9		53275.8	62539.6			40018.2		44761.8	1114.84			52809.5	10603.5	75096.4	9846.2			33609.8	7106.92	48578.5	6345.19				0.839825	0.267361	0.756012	0.164469			1.23774		1.07725	1.26457			0.706409		0.817318	0.0203561
	70784.5	8143.59	39065.2	6448.96			33015.5			53891.9			30963.5		74142.4	17409.3			37299.4	2279.21	56416.9				64784.6	12063	56708.9					1.12847	0.129827	0.680458	0.112331			0.674935			1.08971			0.546572		1.35379	0.317881
	62726.4		57410.2				48916.6		49455.2				56650.3		54766.8				54407.6		54625.9				57451.2		57758.8				Average of Normalized intensities	1	0.191873	1	0.170358			1	1.1851	1	1.0312			1	0.170377	1	0.213277
[truncated: 9 more columns]
