# Supplementary material for: Microtubule nucleation and γTuRC centrosome localization in interphase cells require ch-TOG
Source: Nat Commun. 2023 Jan 26;14:289. doi: 10.1038/s41467-023-35955-w (PMC9879976; doi:10.1038/s41467-023-35955-w)
Supplement: Supplementary file 4 — Source Data [file 41467_2023_35955_MOESM4_ESM.zip › Source data_2ndrev_JL/Quantifications and statistics/Figure 4/Fig 4b.xlsx]

## Sheet: Sheet1
alpha Tubulin intensity quantification in control and ckap5 kd cells upon 5sec regrowth 4-5-21
folders used:
		u2os control and ckap5 kd CS MTs 5sec 10sec 30sec atub488 acetTUB568 cold shock 14102020
		u2os c kd and ckap5kd CS 5sec atub488 AcTUB568 aODF2647 24-11-2020
		normalization done to the average of the readings in the control sample
Intensity calculated= sum of all slices																Exp 1	Exp1	Exp2	Exp2			Exp 1	Exp1	Exp2	Exp2
size of ROI= 3.05 um= 150
Image no	C KD U2OS	C KD U2OS	Image no	C KD U2OS	C KD U2OS	C KD U2OS	Image no	CKAP5 KD U2OS	CKAP5 KD U2OS	Image no	CKAP5 KD U2OS	CKAP5 KD U2OS	CKAP5 KD U2OS			C KD U2OS	CKAP5 KD U2OS	C KD U2OS	CKAP5 KD U2OS			C KD U2OS	CKAP5 KD U2OS	C KD U2OS	CKAP5 KD U2OS
	Area	aTUB int		Area	Background Int	Net aTUB Int		Area	aTUB Int		Area	Background Int	Net aTUB Int			Net aTUB Int	Net aTUB Int	Net aTUB Int.	Net aTUB Int.			NormalizedaTUB Int	Normalized aTUB Int	NormalizedaTUB Int	Normalized aTUB Int
1	9.283	134207	1	9.283	89652.3	44555	1	9.283	241453	128	9.283	229878	11575.2			44555	11575.2	45594.9	4283.31			1.14177	0.296627	1.16547	0.109487
2	9.283	185038	2	9.283	125478	59560	2	9.283	212528	133	9.283	200783	11745.1			59560	11745.1	49345.2	234.595			1.52629	0.30098	1.26133	0.00599656
3	9.283	157835	3	9.283	115524	42311.1	3	9.283	377842	135	9.283	366225	11617			42311.1	11617	44329.8	13766.6			1.08427	0.297698	1.13313	0.351893
4	9.283	207206	4	9.283	165112	42094.2	4	9.283	142730	137	9.283	140116	2613.7			42094.2	2613.7	38338.2	14950.1			1.07871	0.066979	0.979975	0.382145
5	9.283	163247	5	9.283	127632	35614.6	5	9.283	240978	139	9.283	234866	6112.36			35614.6	6112.36	44487.8	12972.9			0.912663	0.156636	1.13717	0.331604
6	9.283	213752	6	9.283	164560	49192.1	6	9.283	388463	142	9.283	374081	14382.3			49192.1	14382.3	53029.6	490.599			1.2606	0.368561	1.35551	0.0125404
7	9.283	152019	7	9.283	115351	36667.6	7	9.283	151864	146	9.283	149259	2604.99			36667.6	2604.99	40711.5	250.604			0.939647	0.0667559	1.04064	0.00640577
8	9.283	100119	8	9.283	74357.2	25761.9	8	9.283	296882	148	9.283	282441	14441.3			25761.9	14441.3	33234.1	8734.45			0.660177	0.370075	0.849509	0.223264
9	9.283	140696	9	9.283	101691	39004.9	9	9.283	124008	149	9.283	123679	328.74			39004.9	328.74	24347.5	1913.91			0.999545	0.00842432	0.622354	0.0489222
10	9.283	129131	10	9.283	92473.7	36656.9	10	9.283	294745	152	9.283	276903	17842.3			36656.9	17842.3	40454.8	7850.17			0.939374	0.457229	1.03408	0.200661
11	9.283	190392	11	9.283	150091	40301.4	11	9.283	252107	158	9.283	249695	2411.69			40301.4	2411.69	52442.9	2542.23			1.03277	0.0618021	1.34051	0.0649829
12	9.283	220368	12	9.283	175204	45164.8	12	9.283	194105	160	9.283	186650	7454.58			45164.8	7454.58	42563.8	5855.41			1.1574	0.191032	1.08799	0.149672
13	9.283	164305	13	9.283	131224	33081.7	13	9.283	193523	163	9.283	190775	2747.78			33081.7	2747.78	51651.7	7794.46			0.847755	0.070415	1.32029	0.199237
14	9.283	119628	14	9.283	81693.2	37934.8	14	9.283	197448	165	9.283	193258	4190.3			37934.8	4190.3	23309.7	1574.73			0.972121	0.107381	0.595828	0.0402521
15	9.283	109826	15	9.283	79354.4	30471.8	15	9.283	298871	167	9.283	293903	4967.16			30471.8	4967.16	29146.5	10206.9			0.780874	0.127289	0.745023	0.260901
16	9.283	179637	16	9.283	145909	33727.3	16	9.283	385261	169	9.283	370969	14291.9			33727.3	14291.9	26230	4150.18			0.864298	0.366245	0.670475	0.106084
17	9.283	191301	17	9.283	155452	35848.9	17	9.283	184916	172	9.283	175839	9076.52			35848.9	9076.52	39710.9	22758			0.918667	0.232596	1.01506	0.581725
18	9.283	115510	18	9.283	80979.7	34529.9	18	9.283	212326	174	9.283	209317	3008.93			34529.9	3008.93	45769.2	1656.57			0.884868	0.0771072	1.16992	0.0423442
19	9.283	146477	19	9.283	113972	32504.9	19	9.283	192240	176	9.283	180795	11445.6			32504.9	11445.6	25269.1	4190.63			0.832973	0.293305	0.645911	0.107118
20	9.283	143596	20	9.283	117765	25831.2	20	9.283	343271	180	9.283	340264	3007.63			25831.2	3007.63	31841.8	4157.72			0.661953	0.0770737	0.81392	0.106277
21	9.283	100733	21	9.283	71557.1	29176.3	21	9.283	206381	182	9.283	197066	9315.74			29176.3	9315.74	34440.9	5615.47			0.747675	0.238726	0.880355	0.143539
22	9.283	146548	22	9.283	99680.8	46867	22	9.283	333082	184	9.283	330384	2697.94			46867	2697.94	34456.2	2251.14			1.20102	0.0691377	0.880746	0.057542
23	9.283	91616.5	23	9.283	68783.8	22832.7	23	9.283	262040	187	9.283	257183	4856.77			22832.7	4856.77	45790.7	4518.24			0.585113	0.12446	1.17047	0.115492
25	9.283	215499	25	9.283	172320	43179.3	24	9.283	274897	189	9.283	265539	9357.88			43179.3	9357.88	29934.8	29.859			1.10652	0.239806	0.765173	0.000763236
26	9.283	110270	26	9.283	75781.3	34488.5	25	9.283	235378	191	9.283	230344	5034.16			34488.5	5034.16	30820.7	3483.43			0.883805	0.129006	0.78782	0.0890412
27	9.283	145884	27	9.283	109199	36684.8	26	9.283	241433	194	9.283	237207	4225.92			36684.8	4225.92	35900.8	3021.45			0.940088	0.108294	0.917672	0.0772322
28	9.283	123885	28	9.283	90449	33436.2	27	9.283	325377	197	9.283	316068	9309.4			33436.2	9309.4	28061.9	969.506			0.856839	0.238564	0.717301	0.0247819
29	9.283	124193	29	9.283	87604.9	36587.7	28	9.283	180885	201	9.283	171903	8982.57			36587.7	8982.57	65592	2099.54			0.9376	0.230188	1.67662	0.053667
30	9.283	123411	30	9.283	86917.3	36493.9	29	9.283	333510	203	9.283	327517	5992.92			36493.9	5992.92	26747.1	3310.09			0.935195	0.153575	0.683691	0.0846103
31	9.283	171498	31	9.283	125011	46486.7	30	9.283	355510	206	9.283	341507	14003.3			46486.7	14003.3	36417.3	248.275			1.19127	0.358849	0.930875	0.00634624
32	9.283	130396	32	9.283	93398	36998	31	9.283	502684	207	9.283	500968	1715.98			36998	1715.98	33860.4	4361.87			0.948115	0.0439738	0.865516	0.111495
33	9.283	102816	33	9.283	81303.7	21512.5	32	9.283	262566	210	9.283	259321	3244.69			21512.5	3244.69	53451.1	3031.2			0.551282	0.0831487	1.36628	0.0774816
34	9.283	139576	34	9.283	115492	24084.4	33	9.283	578893	211	9.283	574245	4647.13			24084.4	4647.13	35946.5	4274.7			0.61719	0.119088	0.91884	0.109267
36	9.283	150472	36	9.283	122919	27553.3	34	9.283	411023	213	9.283	410212	810.791			27553.3	810.791	37233.1	3981.5			0.706083	0.0207774	0.951727	0.101772
37	9.283	176865	37	9.283	122604	54260.8	35	9.283	472170	217	9.283	464357	7812.58			54260.8	7812.58	54110.5	413.145			1.39049	0.200206	1.38314	0.0105605
38	9.283	362812	38	9.283	243184	119628	36	9.283	436664	218	9.283	433526	3137.41			119628	3137.41	40689.7	1601.68			3.0656	0.0803996	1.04008	0.040941
39	9.283	147174	39	9.283	100343	46830.9	37	9.283	389802	220	9.283	389492	309.836			46830.9	309.836	40871.6	1530.61			1.20009	0.00793989	1.04473	0.0391243
40	9.283	177500	40	9.283	139281	38219.2	38	9.283	177902	224	9.283	174868	3033.68			38219.2	3033.68	40887.7	349.867			0.97941	0.0777415	1.04515	0.00894307
41	9.283	108678	41	9.283	84881.4	23796.7	39	9.283	188958	226	9.283	187538	1420.52			23796.7	1420.52	48053.3	2022.27			0.609818	0.0364024	1.22831	0.051692
42	9.283	175753	42	9.283	129449	46303.5	40	9.283	230830	229	9.283	227873	2956.35			46303.5	2956.35	29787.9	1445.6			1.18658	0.0757597	0.761419	0.0369515
43	9.283	124494	43	9.283	85064.6	39429.2	41	9.283	256074	231	9.283	249136	6938.82			39429.2	6938.82					1.01042	0.177815
44	9.283	143680	44	9.283	107505	36175.3	42	9.283	132957	233	9.283	124158	8799.57			36175.3	8799.57					0.927033	0.225499
45	9.283	168550	45	9.283	136457	32093.8	43	9.283	204263	235	9.283	200557	3705.98			32093.8	3705.98					0.822438	0.0949699
46	9.283	182188	46	9.283	136593	45594.9	44	9.283	224974	236	9.283	224801	173.14			45594.9	173.14					1.16842	0.0044369
47	9.283	204125	47	9.283	152447	51678.8	45	9.283	309411	239	9.283	297739	11672.6			51678.8	11672.6					1.32433	0.299122
48	9.283	230640	48	9.283	183441	47198.9	46	9.283	395460	241	9.283	379590	15869.7			47198.9	15869.7					1.20952	0.406678
49	9.283	106239	49	9.283	76724.3	29514.7	47	9.283	372605	243	9.283	366775	5830.25			29514.7	5830.25					0.756348	0.149407
50	9.283	197314	50	9.283	144288	53025.4	48	9.283	188209	245	9.283	185948	2260.92			53025.4	2260.92					1.35883	0.0579386
51	9.283	170732	51	9.283	135074	35658.2	49	9.283	285497	247	9.283	283069	2427.14			35658.2	2427.14					0.91378	0.062198
52	9.283	111938	52	9.283	78835.2	33102.8	50	9.283	424723	248	9.283	424363	360			33102.8	360					0.848295	0.0092254
53	9.283	147101	53	9.283	120602	26498.9										26498.9						0.679063
54	9.283	126432	54	9.283	88277.5	38154.7										38154.7						0.977756
55	9.283	187941	55	9.283	154097	33843.5										33843.5						0.867276
1	9.283	147503	2	9.283	101908	45594.9	1	9.283	229653	85	9.283	225369	4283.31		Avg	39022.7		39121.6			Avg	1	0.162351	1	0.114319
2	9.283	170328	4	9.283	120982	49345.2	2	9.283	452355	87	9.283	452120	234.595
3	9.283	156324	6	9.283	111994	44329.8	3	9.283	339816	89	9.283	326050	13766.6
4	9.283	101840	8	9.283	63501.8	38338.2	4	9.283	209077	92	9.283	194127	14950.1
5	9.283	123929	10	9.283	79441.3	44487.8	5	9.283	305213	95	9.283	292240	12972.9
6	9.283	128739	12	9.283	75709	53029.6	6	9.283	238891	97	9.283	238401	490.599
7	9.283	114832	14	9.283	74120.1	40711.5	7	9.283	242587	98	9.283	242336	250.604
8	9.283	98267.8	16	9.283	65033.6	33234.1	8	9.283	257935	101	9.283	249200	8734.45
9	9.283	97592.7	19	9.283	73245.2	24347.5	9	9.283	258159	103	9.283	256245	1913.91
10	9.283	140232	22	9.283	99776.9	40454.8	10	9.283	195788	105	9.283	187938	7850.17
11	9.283	145981	24	9.283	93538.1	52442.9	11	9.283	140551	107	9.283	138009	2542.23
12	9.283	142390	26	9.283	99825.9	42563.8	12	9.283	340314	109	9.283	334459	5855.41
13	9.283	160247	28	9.283	108595	51651.7	13	9.283	471926	111	9.283	464131	7794.46
14	9.283	76239.4	30	9.283	52929.7	23309.7	14	9.283	504498	112	9.283	502923	1574.73
15	9.283	71305.1	32	9.283	42158.6	29146.5	15	9.283	374642	115	9.283	364435	10206.9
16	9.283	90224.9	34	9.283	63994.9	26230	16	9.283	343703	117	9.283	339552	4150.18
17	9.283	105419	36	9.283	65708.2	39710.9	17	9.283	147542	120	9.283	124784	22758
18	9.283	170635	38	9.283	124866	45769.2	18	9.283	393902	126	9.283	392245	1656.57
19	9.283	93007.7	40	9.283	67738.7	25269.1	19	9.283	496572	128	9.283	492381	4190.63
20	9.283	102664	42	9.283	70822.2	31841.8	20	9.283	229776	130	9.283	225619	4157.72
21	9.283	119360	44	9.283	84919.3	34440.9	21	9.283	189246	132	9.283	183631	5615.47
22	9.283	92933.7	46	9.283	58477.6	34456.2	22	9.283	278581	134	9.283	276329	2251.14
23	9.283	134002	48	9.283	88211.8	45790.7	23	9.283	184430	136	9.283	179912	4518.24
24	9.283	97473.4	50	9.283	67538.7	29934.8	24	9.283	276485	137	9.283	276455	29.859
25	9.283	141163	52	9.283	110342	30820.7	25	9.283	313893	140	9.283	310410	3483.43
26	9.283	101588	54	9.283	65687.4	35900.8	26	9.283	323030	142	9.283	320009	3021.45
27	9.283	102973	56	9.283	74911.3	28061.9	27	9.283	434536	143	9.283	433566	969.506
28	9.283	158859	58	9.283	93267.5	65592	28	9.283	102764	146	9.283	100664	2099.54
29	9.283	64489.1	60	9.283	37742	26747.1	29	9.283	197314	148	9.283	194004	3310.09
30	9.283	146848	62	9.283	110431	36417.3	30	9.283	259100	149	9.283	258852	248.275
31	9.283	116902	64	9.283	83041.6	33860.4	31	9.283	273222	151	9.283	268860	4361.87
32	9.283	153363	66	9.283	99911.5	53451.1	32	9.283	127242	154	9.283	124211	3031.2
33	9.283	94907.8	68	9.283	58961.4	35946.5	33	9.283	278356	156	9.283	274081	4274.7
34	9.283	114268	70	9.283	77034.5	37233.1	34	9.283	127348	158	9.283	123367	3981.5
35	9.283	130393	72	9.283	76282.3	54110.5	35	9.283	506947	160	9.283	506534	413.145
36	9.283	114096	74	9.283	73406.6	40689.7	36	9.283	434203	162	9.283	432601	1601.68
37	9.283	100678	76	9.283	59806.8	40871.6	37	9.283	195663	164	9.283	194132	1530.61
38	9.283	113381	78	9.283	72492.9	40887.7	38	9.283	400202	165	9.283	399852	349.867
39	9.283	109856	80	9.283	61802.8	48053.3	39	9.283	163961	168	9.283	161939	2022.27
81	9.283	77814.6	82	9.283	48026.7	29787.9	40	9.283	248748	170	9.283	247303	1445.6
