# Supplementary material for: Microtubule nucleation and γTuRC centrosome localization in interphase cells require ch-TOG
Source: Nat Commun. 2023 Jan 26;14:289. doi: 10.1038/s41467-023-35955-w (PMC9879976; doi:10.1038/s41467-023-35955-w)
Supplement: Supplementary file 4 — Source Data [file 41467_2023_35955_MOESM4_ESM.zip › Source data_2ndrev_JL/Quantifications and statistics/Supplementary Figure SF1/Figure SF1C.xlsx]

## Sheet: Sheet1
CKAP5 centriolar immunostain in the presence and absence of MTS in RPE1 cells 29-10-22
	Folders used:	rpe 1 wt cep83ko nm mts 5 10 30 sec ackap5 488 aTUB568 SIM 31-8-20
		rpe1 NM MTs ackap5488 aninein568 19-10-2020
		RPE1 wt 83ko achtog488 acetyltub568 NM MT 5 10 30sec 7-8-20
																	EXP1	EXP1	EXP2	EXP2		EXP1	EXP1	EXP2	EXP2
MTs +								MTs -									MTs +	MTs -	MTs +	MTs -		MTs +	MTs -	MTs +	MTs -
Image no	area	CKAP5 int	Image no	area	Background int	Net CKAP5 int		Image no	area	CKAP5 int	Image no	area	Background int	Net CKAP5 int			Net CKAP5 int	Net CKAP5 int	Net CKAP5 int	Net CKAP5 int		Normalized CKAP5 int	Normalized CKAP5 int	Normalized CKAP5 int	Normalized CKAP5 int
1a	0.991	53654.9	3	0.991	36201	17453.9		1a	0.991	98543.4	12	0.991	53814.6	44728.8			17453.9	44728.8	17866.6	66938.4		0.882825	2.2624	0.729874	2.73452
2b	0.991	80926.2	8	0.991	56235.5	24690.7		2a	0.991	80971.4	15	0.991	43727.6	37243.8			24690.7	37243.8	31956.1	47117.1		1.24887	1.8838	1.30545	1.9248
3a	0.991	113033	89	0.991	90161.7	22871.5		3a	0.991	82662.9	18	0.991	46054.8	36608.1			22871.5	36608.1	27748.4	58518.7		1.15685	1.85165	1.13356	2.39057
4a	0.991	65772.1	92	0.991	41493.6	24278.5		4a	0.991	129518	21	0.991	75184.2	54333.6			24278.5	54333.6	28567.7	67929.2		1.22801	2.74821	1.16703	2.775
5a	0.991	72322.3	94	0.991	45458.2	26864.1		5a	0.991	129688	24	0.991	91918	37769.5			26864.1	37769.5	27822.5	84690.7		1.3588	1.91039	1.13659	3.45973
6a	0.991	80153.9	98	0.991	52320.2	27833.7		12a	0.991	79320.7	45	0.991	41850.3	37470.4			27833.7	37470.4	24923.5	57145.7		1.40784	1.89526	1.01816	2.33448
7a	0.991	77128	101	0.991	62122.6	15005.4		16a	0.991	116473	57	0.991	58201	58271.8			15005.4	58271.8	27853.2	70922.6		0.75898	2.94741	1.13784	2.89729
11a	0.991	101024	113	0.991	84297.6	16726.6		17a	0.991	82088.7	60	0.991	37460.3	44628.3			16726.6	44628.3	17126.6	65905.6		0.846038	2.25732	0.699645	2.69233
12a	0.991	107243	116	0.991	81711.7	25531.7		20a	0.991	140598	71	0.991	69763.9	70833.7			25531.7	70833.7	9529.48	65099.4		1.2914	3.58279	0.389292	2.6594
14a	0.991	57582.2	122	0.991	45689.9	11892.4		22a	0.991	84716	77	0.991	45509.6	39206.3			11892.4	39206.3	24759.3	54983		0.601519	1.98307	1.01145	2.24613
15a	0.991	83704.4	125	0.991	69999.6	13704.8		23a	0.991	116262	80	0.991	60587.6	55674			13704.8	55674	21355.1	65344.1		0.693192	2.81601	0.872385	2.6694
16a	0.991	88179.3	129	0.991	60241.2	27938		25a	0.991	92919.2	86	0.991	53950.3	38968.9			27938	38968.9	26797.7	65761.4		1.41311	1.97106	1.09472	2.68644
																	22603.3	61180.9	29663.7	61725.6		1.14328	3.09455	1.2118	2.52157
1a	0.991	74447.3	3	0.991	56580.7	17866.6		1a	0.991	166427	57	0.991	99488.3	66938.4			14545.5	78519.4	28585.5	77643.7		0.735716	3.97154	1.16775	3.17185
2a	0.991	79634.7	6	0.991	47678.6	31956.1		2a	0.991	118625	59	0.991	71508.1	47117.1			5175.45	63909.5	20804.4	71983.7		0.261776	3.23256	0.849887	2.94063
3a	0.991	87347.8	10	0.991	59599.5	27748.4		3a	0.991	132374	61	0.991	73855.5	58518.7			25322.9	52487.9	16134.5	84127.5		1.28084	2.65486	0.659117	3.43672
4a	0.991	92237.4	14	0.991	63669.7	28567.7		4a	0.991	99189.2	64	0.991	31260	67929.2			16635.6	85145.4	28750.9	67106.2		0.841432	4.30668	1.17451	2.74138
5a	0.991	72588.8	16	0.991	44766.3	27822.5		5a	0.991	95631	66	0.991	10940.3	84690.7			16304.8	69349	28749.5	63661.4		0.824704	3.5077	1.17446	2.60065
6a	0.991	80096.6	18	0.991	55173.1	24923.5		6a	0.991	62880.9	71	0.991	5735.22	57145.7			13607.4	36533.6	28163.3	62760.7		0.688267	1.84788	1.15051	2.56386
7a	0.991	75937.7	20	0.991	48084.6	27853.2		7a	0.991	91399.8	74	0.991	20477.2	70922.6			24092.3	29617.3	23369	71851.2		1.2186	1.49805	0.954655	2.93522
8a	0.991	74339.6	22	0.991	57212.9	17126.6		8a	0.991	89302.1	77	0.991	23396.5	65905.6			22539.4	61278.3	23532.2	82528.7		1.14005	3.09948	0.961322	3.37141
9a	0.991	57212.9	25	0.991	47683.5	9529.48		9a	0.991	115376	80	0.991	50276.7	65099.4			13679.3	56196.4		62555.3		0.691901	2.84243		2.55547
10a	0.991	67472.4	27	0.991	42713.2	24759.3		10a	0.991	78664.3	82	0.991	23681.2	54983			24204.2	39195.5		72732.3		1.22426	1.98252		2.97121
11a	0.991	75266	29	0.991	53910.9	21355.1		11a	0.991	74425	84	0.991	9080.83	65344.1			25984.7	60134.2		47636.1		1.31432	3.04161		1.946
12a	0.991	82114.5	31	0.991	55316.9	26797.7		12a	0.991	92949.7	86	0.991	27188.3	65761.4			26595.3	81389.3				1.3452	4.1167
13a	0.991	93429.7	34	0.991	63766	29663.7		13a	0.991	166250	88	0.991	104524	61725.6			7554.44	72440.9				0.382106	3.66409
15a	0.991	99735.9	40	0.991	71150.5	28585.5		14a	0.991	244340	90	0.991	166696	77643.7			11826.1	64125				0.598168	3.24346
16a	0.991	83704.1	42	0.991	62899.7	20804.4		15a	0.991	220465	93	0.991	148482	71983.7			28112.9					1.42196
17a	0.991	66208.2	44	0.991	50073.7	16134.5		16a	0.991	204986	97	0.991	120859	84127.5
18a	0.991	72188.6	46	0.991	43437.7	28750.9		17a	0.991	161068	99	0.991	93961.7	67106.2			19770.5		24479		Average of Normalized values	1	2.74865	1	2.71775
19a	0.991	94209.9	49	0.991	65460.4	28749.5		18a	0.991	161411	101	0.991	97749.2	63661.4
20a	0.991	84118.9	51	0.991	55955.6	28163.3		20a	0.991	155626	104	0.991	92865.7	62760.7
21a	0.991	77377.6	53	0.991	54008.6	23369		21a	0.991	192125	106	0.991	120274	71851.2
22a	0.991	69521.3	55	0.991	45989.2	23532.2		22a	0.991	299806	109	0.991	217278	82528.7
								23a	0.991	110984	111	0.991	48429.1	62555.3
								24a	0.991	148429	114	0.991	75696.8	72732.3
								25a	0.991	108020	116	0.991	60383.4	47636.1
1a	0.991	66760.6	118	0.991	44157.3	22603.3		1a	0.991	126402	156	0.991	65220.7	61180.9
2a	0.991	49014.5	120	0.991	34469	14545.5		2a	0.991	234487	162	0.991	155967	78519.4
3a	0.991	49135.1	122	0.991	43959.7	5175.45		3a	0.991	152163	164	0.991	88253.7	63909.5
4a	0.991	143978	126	0.991	118655	25322.9		4a	0.991	105654	166	0.991	53165.6	52487.9
5a	0.991	99690.3	128	0.991	83054.7	16635.6		5a	0.991	226333	171	0.991	141188	85145.4
6a	0.991	52776.8	130	0.991	36471.9	16304.8		6a	0.991	169049	173	0.991	99700.1	69349
7a	0.991	65691.9	132	0.991	52084.5	13607.4		7a	0.991	86536.1	176	0.991	50002.5	36533.6
8a	0.991	76394.1	134	0.991	52301.8	24092.3		8a	0.991	67093.7	179	0.991	37476.4	29617.3
9a	0.991	122314	136	0.991	99774.9	22539.4		9a	0.991	161399	182	0.991	100120	61278.3
10a	0.991	74664.6	138	0.991	60985.3	13679.3		10a	0.991	159792	184	0.991	103596	56196.4
11a	0.991	161598	142	0.991	137394	24204.2		14a	0.991	83810.1	197	0.991	44614.6	39195.5
11b	0.991	163379	142	0.991	137394	25984.7		15a	0.991	164972	199	0.991	104837	60134.2
12a	0.991	84730.7	144	0.991	58135.4	26595.3		16a	0.991	201346	201	0.991	119957	81389.3
12b	0.991	68921.1	146	0.991	61366.7	7554.44		16b	0.991	189646	203	0.991	117205	72440.9
13a	0.991	63607.3	148	0.991	51781.2	11826.1		16c	0.991	178092	205	0.991	113967	64125
14	0.991	145252	153	0.991	117139	28112.9
