# Supplementary material for: Microtubule nucleation and γTuRC centrosome localization in interphase cells require ch-TOG
Source: Nat Commun. 2023 Jan 26;14:289. doi: 10.1038/s41467-023-35955-w (PMC9879976; doi:10.1038/s41467-023-35955-w)
Supplement: Supplementary file 4 — Source Data [file 41467_2023_35955_MOESM4_ESM.zip › Source data_2ndrev_JL/Quantifications and statistics/Figure 6/Fig 6B.xlsx]

## Sheet: Sheet1
CKAP5 immunostain at the mitotic centrosomes in the presence and absence of MTs 26-10-22
Floders used:	u2os NM MTS mitotic cella ckap5488 TUBG1568 4-4-21
	u2os NM MTS mitotic cella ckap5488 TUBG1568 9-4-21
	u2os NM MTS mitotic cella ckap5488 alphaTUBG568 9-4-21
EXP1	EXP2	EXP2	EXP2	EXP3	EXP3			EXP1	EXP2	EXP2	EXP2	EXP3	EXP3
MT+	MT-	MT+	MT-	MT+	MT-			MT+	MT-	MT+	MT-	MT+	MT-
net CKAP5 int.	net CKAP5 int.	net CKAP5 int.	net CKAP5 int.	net CKAP5 int.	net CKAP5 int.			Normalized CKAP5 int.	Normalized CKAP5 int.	Normalized CKAP5 int.	Normalized CKAP5 int.	Normalized CKAP5 int.	Normalized CKAP5 int.
88706.8	108938	91979.3	81520.8	86809.1	94987.9			1.4976	1.83915	1.41531	1.25438	1.17471	1.28539
81648.9	68052.2	58622.9	69847.3	35359.1	64565.6			1.37844	1.14889	0.902048	1.07476	0.478484	0.873711
68917.4	85976.3	81242.6	161539	102736	183861			1.1635	1.4515	1.2501	2.48564	1.39024	2.48803
74325.8	87816.8	53341.2	92125.7	108806	162252			1.25481	1.48257	0.820777	1.41756	1.47237	2.19562
89257.2	60608.1	54068.4	125039	67342.3	183204			1.50689	1.02322	0.831966	1.92402	0.911286	2.47915
68274.4	65284.6	73274.3	96194.9	66459.1	142904			1.15265	1.10217	1.12749	1.48018	0.899335	1.9338
23011.2	94481.6	91056.1	104470	92763.5	105666			0.388487	1.59509	1.40111	1.60751	1.25529	1.42989
19344.2	105583	73656.1	96376.9	74979.8	95003			0.326579	1.78251	1.13337	1.48298	1.01464	1.2856
70222.2	51238.9	139890	94445.8	103698	110213			1.18553	0.865043	2.15253	1.45327	1.40326	1.49142
42857.2	74006.4	53324.7	107627	70139.9	107865			0.723538	1.24942	0.820523	1.65608	0.949143	1.45964
38910.6	74543	73740.3	89213.6	73273.8	148889			0.656911	1.25848	1.13466	1.37275	0.991553	2.01479
63899.1	70456.7	98598.8	151190	76935.6	143671			1.07878	1.18949	1.51717	2.3264	1.0411	1.94418
58841.5	86874.1	66923.7	129665	59394.1	173367			0.993394	1.46666	1.02977	1.99519	0.80373	2.34602
82196.1	65258.4	70176.1	84140	47473.4	165970			1.38768	1.10173	1.07982	1.29469	0.642417	2.24593
51620.8	102472	51079.8	100495	97415.8	104417			0.871491	1.72998	0.78598	1.54635	1.31824	1.41299
43602.2	88059.9	32317.2	75640.8	70281.6	67992			0.736116	1.48667	0.497275	1.16391	0.951061	0.920078
45346.4	92384.8	35930.7	70366.7	122190	176337			0.765562	1.55969	0.552875	1.08275	1.65349	2.38622
25426.7	79176.3	76534.8	99883.8	34834.7	168035			0.429268	1.3367	1.17766	1.53694	0.471388	2.27387
39730.1	86392.5	51200.5	82809.6	63758.5	131922			0.670745	1.45852	0.787837	1.27422	0.862789	1.78519
15184.9	69668.6	35305.4	76141.4	63500.4	142713			0.25636	1.17618	0.543255	1.17161	0.859297	1.93122
43605.3	105780	92411.7	59014.3	102797	138374			0.736169	1.78583	1.42197	0.90807	1.39107	1.8725
36151.6	104270	124770	114785	48680.5	121967			0.610332	1.76034	1.91988	1.76623	0.658752	1.65047
132803	88406.2	77600.2	142038	82682.4	81109.1			2.24206	1.49252	1.19406	2.18558	1.11887	1.09758
72552.3	84515.8	31497.4	109830	48658.1	80848.8			1.22487	1.42684	0.48466	1.68998	0.658448	1.09406
73753.8	103146	53021.1	96314.7	73268.9	112171			1.24515	1.74137	0.815851	1.48202	0.991485	1.51792
88812	92057.6	67982.8	83098.1	68230.6	110320			1.49937	1.55417	1.04607	1.27865	0.923307	1.49287
22733.4	82722.5	68452.4	71727.2	55386.4	197500			0.383798	1.39657	1.0533	1.10369	0.749497	2.6726
62133.4	80783.7	83921.7	131965	52351.9	103671			1.04897	1.36383	1.29133	2.03058	0.708433	1.4029
59573.8	84804.2	79391.3	101950	42260.3	140792			1.00576	1.43171	1.22162	1.56874	0.571873	1.90522
46732.4	68762.6	78494.2	59346.3	49863.3	143694			0.788962	1.16089	1.20781	0.913179	0.674758	1.94449
92650.8	96054.9	20018	51528	104273	166591			1.56418	1.62165	0.308022	0.792877	1.41104	2.25433
83482.1	130352	7133.63	104797	136371	146943			1.40939	2.20068	0.109767	1.61255	1.8454	1.98845
62408.5	83142.1	80530.7	90452.2	78685.9	148665			1.05361	1.40365	1.23915	1.39181	1.06479	2.01176
61863.5	86748.8	62763.6	143878	76914	163652			1.04441	1.46454	0.965761	2.21388	1.04081	2.21457
56065.3	125799	25721	105714	76238.2	99823.1			0.946524	2.12381	0.395777	1.62665	1.03167	1.35082
36622.3	96302.1	27015.3	91493.3	34782.9	87270			0.618278	1.62582	0.415693	1.40783	0.470688	1.18095
51987	171065	50428	94777.5	87957.6	86930.6			0.877672	2.88801	0.77595	1.45837	1.19026	1.17636
34638.8	107611	56990.7	105420	90545.3	74792.8			0.584791	1.81676	0.876932	1.62213	1.22527	1.01211
44142.9	141500	79312.8	105418	88789.5	146071			0.745245	2.38887	1.22041	1.6221	1.20151	1.97665
36203.3	61373.6	69828.3		89761	147783			0.611203	1.03614	1.07447		1.21466	1.99983
99345.4	61131.5			119252	142151			1.6772	1.03206			1.61373	1.92361
68764.2	106318			42587.2	152152			1.16091	1.79491			0.576297	2.05894
78926.6	99548.9			31441.3				1.33248	1.68064			0.425468
48438.8	147530			51586.3				0.81777	2.49069			0.698074
71787.9	109836							1.21196	1.85432
102107	125190							1.72382	2.11353
64609.3	122507							1.09077	2.06823
18955.4	142175							0.320016	2.40028
	94966.6								1.60328
59232.8		64988.7		73898.1			average of Normalized values	1	1.59236	1	1.5199	1	1.76147
