# Supplementary material for: Microtubule nucleation and γTuRC centrosome localization in interphase cells require ch-TOG
Source: Nat Commun. 2023 Jan 26;14:289. doi: 10.1038/s41467-023-35955-w (PMC9879976; doi:10.1038/s41467-023-35955-w)
Supplement: Supplementary file 4 — Source Data [file 41467_2023_35955_MOESM4_ESM.zip › Source data_2ndrev_JL/Quantifications and statistics/Figure 2/2B/Fig 2B.xlsx]

## Sheet: Sheet1
CKAP5 intensity in the presence and absence of MTs 23-10-22
Folders used		achtog488 aacetylatedtub568 31012020
		achTOG488 acetylatedtub568 12-2-2020
		achtog488 aTUBG1568 14-2-20
Exp1	Exp1	Exp2	Exp2	Exp3	Exp3			Exp1	Exp1	Exp2	Exp2	Exp3	Exp3
MTs +	MTs -	MTs +	MTs -	MTs +	MTs -			MTs +	MTs -	MTs +	MTs -	MTs +	MTs -
Net CKAP5	Net CKAP5	Net CKAP5	Net CKAP5	Net CKAP5	Net CKAP5			Normalized CKAP5	Normalized CKAP5	Normalized CKAP5	Normalized CKAP5	Normalized CKAP5	Normalized CKAP5
24684.7	51674.7	15122.4	66813.5	22615.4	57163.5			1.5963	3.34168	1.05852	4.67674	1.92204	4.85822
12877	38801	16639.1	39607.8	6826.58	42214			0.832726	2.50917	1.16469	2.77242	0.580178	3.58769
31872.1	67473.3	37318.9	54232.2	25879.9	59252.9			2.06109	4.36334	2.61221	3.79609	2.19949	5.0358
17126.8	40086.1	12574.8	89803.1	9194.62	39714.8			1.10755	2.59227	0.8802	6.28594	0.781434	3.37529
27245.2	72147.9	14784.8	90293.3	35635.1	66203.5			1.76188	4.66563	1.03489	6.32026	3.02857	5.62652
5560.02	45177.1	4561.73	49801.9	11151.3	42545.5			0.359553	2.9215	0.319307	3.48598	0.947726	3.61587
35724.8	86624.6	29046.6	48976.6	17636.2	56041.3			2.31024	5.60181	2.03318	3.42821	1.49887	4.76285
46474.8	59597.5	4813.19	35763.9	2946.89	37400.5			3.00541	3.85403	0.336909	2.50336	0.25045	3.1786
9877.59	57130.6	24756	51137.1	9693.46	59762.6			0.63876	3.6945	1.73285	3.57944	0.82383	5.07912
4004.51	42880.9	14132.7	62335.2	5680.91	53965.6			0.258962	2.773	0.989245	4.36328	0.48281	4.58644
20086.1	54778.1	28367.8	59278.3	26218.5	30493.9			1.29892	3.54237	1.98566	4.1493	2.22826	2.59162
7641.32	43133.1	4511.23	54210.5	12291.2	16316.1			0.494146	2.78932	0.315772	3.79457	1.04461	1.38668
14278.2	62811.2	33928.1	82431.7	11352	54071.2			0.92334	4.06185	2.37487	5.76997	0.964782	4.59541
5546.16	35314.9	6594.05	66420.2	1582.67	37946.5			0.358657	2.28373	0.461564	4.64921	0.134508	3.22501
10701.8	71073.5	18990.6	81181.8	16047.6	53704.7			0.692057	4.59615	1.32928	5.68248	1.36385	4.56426
1108.78	51194.6	6276	68390.5	4941.34	42484.2			0.0717024	3.31063	0.439301	4.78713	0.419956	3.61065
21533.4	57433.6	36574.2	74062.2	16906.5	59576.6			1.39251	3.71409	2.56008	5.18413	1.43685	5.0633
6865.64	56371.4	2336.05	59471.4	8389.03	51056.9			0.443984	3.64541	0.163517	4.16282	0.712968	4.33923
23680	61421.1	27802.2	40897.6	18976.1	50811.1			1.53133	3.97195	1.94607	2.8627	1.61274	4.31834
11309.2	46171.5	481.095	29392.6	9727.41	31271.8			0.731337	2.9858	0.0336752	2.05739	0.826715	2.65773
27815.6	68353.8	33493.8	65791.7	4593.75	62674.2			1.79877	4.42028	2.34447	4.60522	0.390414	5.32657
18655.2	55338.8	1890.52	56937.1	9148.9	48940.3			1.20639	3.57863	0.13233	3.98542	0.777548	4.15935
21880.8	77343.4	23894.3	78589.9	11818.6	54826.7			1.41498	5.00161	1.67253	5.50106	1.00444	4.65962
24622.8	72076.8	8309.36	51396.6	7992.34	43628.6			1.5923	4.66103	0.58163	3.5976	0.679254	3.70792
41505.7	56987.1	22092.9	89160.9	22408.1	60592.8			2.68407	3.68522	1.54644	6.24099	1.90443	5.14968
21171.3	51620	9228.11	70727.4	712.057	59331.2			1.3691	3.33814	0.645939	4.95071	0.0605164	5.04245
5297.59	69772.4	20439.7	75169.8	28077.8	63482.6			0.342583	4.51201	1.43072	5.26166	2.38628	5.39527
3964.26	61006.9	14449.7	54329.7	12306	60848.2			0.256359	3.94517	1.01143	3.80291	1.04586	5.17138
15009	72566.7	26783.8	73536.1	7789.72	57487.6			0.970593	4.69271	1.87478	5.14731	0.662034	4.88576
3695.51	62759.2	7428.15	61837.5	11950.5	40944.1			0.238979	4.05849	0.519948	4.32844	1.01565	3.47977
14455.4	40587	19883.9	78203.9	25296.3	58288			0.934797	2.62467	1.39181	5.47403	2.14989	4.95379
7312.07	39170.3	1703.61	72533.1	13280.7	59999.4			0.472854	2.53305	0.119248	5.0771	1.1287	5.09924
15677.5	69718.1	10888.7	70442.5	10562.6	60100			1.01383	4.5085	0.762175	4.93076	0.897692	5.10779
11678.9	51791.3	376.707	64909.2	2527.82	35025.9			0.755249	3.34922	0.0263683	4.54345	0.214835	2.97679
17353.2	61251.4	7521.81	48869	4296.79	51618.8			1.12219	3.96098	0.526504	3.42068	0.365177	4.38698
1835.03	53386.6	3983.61	44655.4	644.228	47319.4			0.118667	3.45239	0.278841	3.12575	0.0547518	4.02159
15940.2	81168.9	27687.4	39867.3	19268.8	51102.9			1.03082	5.249	1.93803	2.79059	1.63762	4.34314
8368.78	52713.1	10607.7	29323.9	8344.08	45380.3			0.537642	3.40883	0.742509	2.05258	0.709148	3.85679
17788.8	88730.9	21507.6	58597.5	16014.8	60854.6			1.15036	5.73801	1.50546	4.10165	1.36107	5.17193
7193.34	85057.6	15001.7	41066.9	10657.8	58682			0.465176	5.50047	1.05008	2.87456	0.905787	4.98728
27404.4	78761.2	19769.8	58728.8	26841.4	58607			1.77218	5.0933	1.38382	4.11084	2.2812	4.9809
23388.8	43299.5	5381.17	33220.4	881.885	51490.1			1.5125	2.80007	0.376665	2.32533	0.0749498	4.37605
28994	70243.3	10876	50837	17368.6	62550.3			1.87497	4.54246	0.761285	3.55844	1.47613	5.31604
2614.73	48810.7	5886.61	49197.9	10720.9	43898.2			0.169089	3.15647	0.412045	3.4437	0.911146	3.73083
25600.9	69504.5	20186.9	76732.7	27094.7	62624			1.65555	4.49469	1.41302	5.37106	2.30273	5.3223
14625.3	55753.4	11251.9	51233.3	4846.69	56411.1			0.945783	3.60544	0.787595	3.58618	0.411912	4.79428
24118.8	67137.7	14695.6	68948.5	20869.1	42826.2			1.55971	4.34163	1.02865	4.82619	1.77363	3.63972
7983.07	42356.7	4259.72	64070.6	4258.21	25437.7			0.516246	2.7391	0.298167	4.48475	0.361898	2.1619
19794.4	52363.3	24791.6	53091.4	9753.33	54257.8			1.28006	3.38621	1.73534	3.71624	0.828918	4.61127
11526.2	35396	7264.29	41073.3	12873.6	51883.7			0.745373	2.28897	0.508478	2.875	1.09411	4.4095
25801	64675	4752.62	77577.3	18539	55362.7			1.66849	4.18238	0.332669	5.43017	1.57559	4.70518
15135.1	41543.2	2903.16	48240	4795.38	48955.3			0.978748	2.6865	0.203212	3.37665	0.407551	4.16062
30744.7	65922.3	4795.03	48206.7	13405.7	60761.8			1.98819	4.26303	0.335637	3.37432	1.13933	5.16403
15286.7	65021	3225.28	35403.1	4063.31	32487.9			0.988557	4.20475	0.22576	2.47811	0.345333	2.76108
20913.7	67189.2	11378.7	61084	5449.89	59009.8			1.35244	4.34497	0.796477	4.27569	0.463176	5.01513
8902.46	84008.7	3156.74	47286.7	1029.25	59805.6			0.575701	5.43264	0.220962	3.30992	0.0874742	5.08277
4480.4	72431.8	6890.87	63471.9	3040.1	53080.3			0.289737	4.68399	0.48234	4.44284	0.258372	4.5112
2768.08	47246	2302.43	43165.3	371.422	35994.9			0.179005	3.05529	0.161163	3.02144	0.0315665	3.05914
16719.1	66370.5	3561.3	20550.8	20685.6	61296.2			1.08119	4.29202	0.24928	1.4385	1.75803	5.20945
11232.6	42228.1	3046.16	23660.9	7540.99	31024.5			0.726385	2.73079	0.213222	1.65619	0.640895	2.63671
15218.1	64627	13131.8	67924.6	12269.9	58067.5			0.984119	4.17927	0.919187	4.75452	1.0428	4.93505
5203.69	70812.6	8771.44	45975.5	6784.55	58543.8			0.33651	4.57928	0.613974	3.21815	0.576606	4.97553
12253.5	26770.9	6888.29	42972	16521.5	65103.6			0.792405	1.73121	0.482159	3.00791	1.40413	5.53304
6856.46	26556.2	5685.38	31163.9	8999.17	45545.3			0.443391	1.71733	0.397959	2.18138	0.764823	3.87081
12625.3	84732.2	16898.4	43970.1	8486.3	59358.8			0.816446	5.47943	1.18283	3.07777	0.721235	5.04479
3131.79	64448.6	11637.6	32552.6	9269.51	59224.7			0.202526	4.16774	0.814595	2.27858	0.787798	5.0334
18097.8	69508.1	13457.7	96263.3	18419.2	53423.1			1.17034	4.49492	0.942	6.73814	1.56542	4.54033
9523.29	92429.9	4135.1	66465.4	15367.3	41359.4			0.615849	5.97722	0.289444	4.65238	1.30604	3.51506
18515.7	32678.7	28559	71995.3	18119.8	32557.9			1.19737	2.11325	1.99904	5.03945	1.53997	2.76704
10044.1	35244.3	16723.4	76242.4	11542.2	56951.8			0.649525	2.27916	1.17059	5.33673	0.980948	4.84023
24431	63272.6	36945.4	56181.2	14658.4	60238.9			1.57989	4.09169	2.58606	3.93252	1.24579	5.11959
13570.5	46316.5	17424.3	39396.2	5235.93	43974.3			0.877573	2.99518	1.21964	2.75761	0.444992	3.7373
27027.7	61460.5	32581.7	67330.8	3644.25	60150			1.74782	3.9745	2.28062	4.71295	0.309718	5.11204
11582.1	37062	26660.6	37321.5	2726.54	47912.5			0.748988	2.39671	1.86616	2.61239	0.231724	4.072
21560.3	30110.1	7473.07	54551.6	9476.41	59456.5			1.39425	1.94715	0.523092	3.81845	0.805383	5.0531
1455.99	31709.5	2726.55	28559.3	2681.38	58295.9			0.0941556	2.05058	0.19085	1.99906	0.227885	4.95446
29253.2	88152.8	30700.5	83271.8	12963.9	48635.9			1.89173	5.70063	2.14894	5.82877	1.10178	4.13348
5975.28	77733.1	4328.63	69408.6	8611.67	61096.1			0.386407	5.02681	0.302991	4.85839	0.73189	5.19245
24886.3	71207.3	26577.8	66217.6	28180.2	59997.6			1.60934	4.6048	1.86036	4.63503	2.39499	5.09909
12657.3	60546.7	16040.7	44953.5	11050.4	56066.4			0.818515	3.91541	1.1228	3.14661	0.939153	4.76498
23888.2	65297.6	14858.3	65411.4	15634.5	51775.8			1.54479	4.22264	1.04003	4.5786	1.32875	4.40033
14122.1	45615.3	16770.1	72116.2	4112.47	53427.5			0.913243	2.94983	1.17385	5.04791	0.349512	4.54071
6870.62	74775.9	22023.4	56296.2	9240.2	60102.3			0.444307	4.83558	1.54157	3.94056	0.785308	5.10799
2284.22	48148	10768.5	35605.6	8661.1	39016.3			0.147715	3.11361	0.753761	2.49228	0.736091	3.31592
20729.8	64469.4	27471.4	45509.3	12871.2	48900.9			1.34055	4.16908	1.92291	3.18551	1.0939	4.156
7483.57	42308.2	24029.8	33181.5	1427.96	25286.8			0.483945	2.73597	1.68201	2.3226	0.12136	2.14908
27364.7	62159.7	26990.3	60166.1	4145.18	54413.7			1.76961	4.01972	1.88924	4.21144	0.352291	4.62452
5716.51	39471.6	7918.14	49974.2	726.617	52397.9			0.369673	2.55254	0.554246	3.49804	0.0617539	4.4532
	59453.6	14575.4	69188.9	25518.6	57150.2				3.84472	1.02023	4.84301	2.16878	4.85709
	48532.5	11835.7	45420.9	18985.5	39577.1				3.13848	0.828463	3.17932	1.61354	3.36358
	122747	14607.3	53817.7	19062.5	50042.5				7.93776	1.02246	3.76708	1.62008	4.25302
	90214.3	19888.1	63813.2	3379.75	34137.2				5.83394	1.3921	4.46673	0.287239	2.90126
		19998.8	80197.6	5051.14	38152.4					1.39985	5.61359	0.429287	3.24251
		10801	72392.4	3702.26	47074.1					0.756036	5.06725	0.314648	4.00074
		12585.1	77206.2	24878.3	59590.1					0.880918	5.4042	2.11436	5.06446
		8148.32	61031.9	13060	59465.4					0.570358	4.27204	1.10994	5.05385
		7157.6	64262.4	28551.4	66310.1					0.50101	4.49818	2.42653	5.63558
		5126.35	47141.4	16119.2	46935.8					0.358829	3.29975	1.36994	3.98899
			48296.7	14231.3	45938.9						3.38062	1.20949	3.90426
			27711.8	8224.39	35893.8						1.93974	0.698976	3.05055
			90827.3	9530.74	53661.1						6.35763	0.81	4.56056
			89496.3	7535.11	36935.5						6.26447	0.640395	3.13908
			106184	25462.3	59787.2						7.43255	2.16399	5.08121
			62344.8	5590.19	51668.2						4.36394	0.4751	4.39119
			96687.5	9694.96	61980.6						6.76783	0.823957	5.26762
			58124.6	9105.98	47638.3						4.06854	0.773901	4.04869
			72414.5	20081.5	34304.5						5.0688	1.70669	2.91548
			41433.9	7302.32	59291						2.90024	0.620611	5.03904
				19375.1	51660.1							1.64665	4.3905
				2326.34	53255.3							0.197711	4.52607
				19464.4	40279.3							1.65425	3.42327
				8654.18	43891.6							0.735503	3.73026
				11605.9	30449.3							0.986368	2.58783
				7228.69	54682.8							0.614353	4.64739
					57443.9								4.88205
					50452.1								4.28783
					31643.6								2.68933
15565.7		14286.3		11766.3			Average of normalzed intensities	1	3.83193	1	4.09301	1	4.28679
