# Supplementary material for: Microtubule nucleation and γTuRC centrosome localization in interphase cells require ch-TOG
Source: Nat Commun. 2023 Jan 26;14:289. doi: 10.1038/s41467-023-35955-w (PMC9879976; doi:10.1038/s41467-023-35955-w)
Supplement: Supplementary file 4 — Source Data [file 41467_2023_35955_MOESM4_ESM.zip › Source data_2ndrev_JL/Quantifications and statistics/Figure 2/2C/Figure 2C.xlsx]

## Sheet: Sheet1
CKAP5 immunostain at PCM and SDA in the presence and absence of MTs 4-11-22
folder analyzed:	u2os MTs c kd gcp2 kd CKAp5488 TUBG1568 23-5-21
	u2os NM c and gcp2kd ckap5488 TUBG1568 25-5-21
	u2os NM MTs CKAP5488 TUBG1568 interphase 14-4-21
	u2os NM MTs ackap5488 TUBG1568 30-10-2020
For PCM stain of CKAP5																																	EXP1	EXP1	EXP2	EXP2	EXP3	EXP3		EXP1	EXP1	EXP2	EXP2	EXP3	EXP3			EXP1	EXP1
MTs +																MTs -																	MT+	MT-	MT+	MT-	MT+	MT-		MT+	MT-	MT+	MT-	MT+	MT-			MT+	MT-
image no	area	CKAP5 PCM	image no	area	background	Net CKAP5 PCM		image no	area	CKAP5 SDA	image no	area	background	Net CKAP5 SDA		image no	area	CKAP5 PCM	image no	area	background	Net CKAP5 PCM		image no	area	CKAP5 SDA	image no	area	background	Net CKAP5 SDA			Net CKAP5 PCM	Net CKAP5 PCM	Net CKAP5 PCM	Net CKAP5 PCM	Net CKAP5 PCM	Net CKAP5 PCM		Normalized CKAP5 PCM	Normalized CKAP5 PCM	Normalized CKAP5 PCM	Normalized CKAP5 PCM	Normalized CKAP5 PCM	Normalized CKAP5 PCM			Net CKAP5 SDA	Net CKAP5 SDA
1	0.689	36418.6	4	0.689	29184.3	7234.3		1	0.303	81291.7	2	0.303	26083.9	55207.8		1	0.687	70736.6	69	0.687	32700.8	38035.8		1	0.303	94493	67	0.303	33682.9	60810.1			7234.3	38035.8	7426.98	26745.1	1320.54	41204.2		1.2151	6.38862	0.865915	3.11822	0.188441	5.87983			55207.8	60810.1
2	0.687	19203.2	8	0.687	16039.5	3163.68		2	0.303	54289.8	6	0.303	19400.3	34889.4		2	0.687	82381.6	73	0.687	37971.5	44410.2		2	0.303	108958	71	0.303	37608.7	71349.6			3163.68	44410.2	17940.9	25649.7	15498.6	32253.2		0.531383	7.45928	2.09174	2.99051	2.21164	4.60253			34889.4	71349.6
3	0.687	40346.2	12	0.687	28985.1	11361.1		3	0.303	89981.4	10	0.303	29275.6	60705.8		3	0.687	88784.6	77	0.687	44071.3	44713.3		3	0.303	130841	75	0.303	40052.3	90788.4			11361.1	44713.3	6923.34	21244.2	2142.19	32312.7		1.90824	7.5102	0.807195	2.47687	0.30569	4.61102			60705.8	90788.4
4	0.687	51605.1	17	0.687	44714.9	6890.16		4	0.304	103265	15	0.304	42544.8	60719.8		4	0.687	107988	82	0.687	51391.2	56596.7		4	0.304	123159	80	0.304	51075.7	72083.7			6890.16	56596.7	9011.93	31462.6	7951.72	36399.9		1.15729	9.50617	1.05071	3.66824	1.13471	5.19426			60719.8	72083.7
5	0.687	35884.8	21	0.687	34867.9	1016.85		5	0.303	107661	19	0.303	39282.2	68379.1		5	0.688	76695.1	86	0.688	38223.7	38471.4		5	0.303	127383	84	0.303	37992.3	89390.6			1016.85	38471.4	2660.98	26018.9	6539.19	34052.1		0.170793	6.46178	0.310245	3.03355	0.933142	4.85924			68379.1	89390.6
6	0.687	38373	27	0.687	34308.7	4064.3		6	0.303	127329	24	0.303	53324.7	74003.8		6	0.687	89217.8	90	0.687	35943.7	53274.2		6	0.303	112903	88	0.303	37641.8	75260.8			4064.3	53274.2	5274.84	38787.7	5059.93	52528.1		0.682653	8.94811	0.614996	4.52228	0.722051	7.49576			74003.8	75260.8
7	0.688	42157.8	31	0.688	36276.7	5881.1		7	0.302	105026	29	0.302	37428.5	67597.6		7	0.688	49729	94	0.688	23885.5	25843.5		7	0.302	107540	92	0.302	23725.4	83814.5			5881.1	25843.5	9386.12	25406.4	11083	38450.5		0.987809	4.34076	1.09433	2.96214	1.58154	5.48689			67597.6	83814.5
8	0.687	47120.7	35	0.687	44752.8	2367.84		8	0.304	108952	33	0.304	51673.3	57278.7		8	0.687	79845.6	98	0.687	38841.9	41003.7		8	0.303	125119	96	0.303	38127.2	86991.4			2367.84	41003.7	13088.5	24290.5	6504.64	45530.6		0.39771	6.88711	1.52599	2.83204	0.928211	6.49721			57278.7	86991.4
9	0.687	33559.7	39	0.687	29844	3715.77		9	0.303	93308.1	37	0.303	31590.1	61717.9		9	0.687	80850.4	102	0.687	34676.4	46174		9	0.303	111591	100	0.303	34028.8	77562.1			3715.77	46174	9461.2	23944.8	9268.41	26838.7		0.624113	7.75554	1.10309	2.79174	1.3226	3.82989			61717.9	77562.1
10	0.687	56102.9	43	0.687	48505.6	7597.39		10	0.302	113212	41	0.302	47888.1	65323.9		10	0.687	72112.8	107	0.687	38821.9	33291		10	0.303	118195	105	0.303	38804.5	79390.7			7597.39	33291	1137.24	21218.7	3052.2	39484.7		1.27608	5.59166	0.132591	2.4739	0.435549	5.63446			65323.9	79390.7
11	0.688	74414.8	47	0.688	63636.9	10777.9		11	0.303	114978	45	0.303	38372.4	76605.7		11	0.687	94377.8	111	0.687	42936	51441.8		11	0.303	112609	109	0.303	42854.9	69754.4			10777.9	51441.8	16030.4	32472.2	8664.47			1.81028	8.64033	1.86899	3.78595	1.23642				76605.7	69754.4
12	0.688	56100.4	57	0.688	48297.4	7803.06		12	0.302	119950	49	0.302	44099.2	75851.2		12	0.687	72845.5	115	0.687	42187.5	30658		12	0.303	133021	113	0.303	42834.7	90186.6			7803.06	30658	2588.61	35131.3				1.31063	5.14943	0.301808	4.09598					75851.2	90186.6
13	0.687	70607.2	53	0.687	62000.3	8606.89		13	0.303	128319	51	0.303	65379.1	62939.7		13	0.687	68034.9	119	0.687	36195	31839.9		13	0.302	106641	117	0.302	36264.9	70375.8			8606.89	31839.9	13144.2	27727.1				1.44564	5.34794	1.53249	3.23272					62939.7	70375.8
14	0.688	40058.4	61	0.688	39675.5	382.918		14	0.303	106579	59	0.303	44143.8	62435.7		15	0.687	95278.7	123	0.687	46411.1	48867.5		15	0.303	135659	121	0.303	45443.8	90214.9			382.918	48867.5	3868.62	21428.2				0.0643162	8.20795	0.451044	2.49833					62435.7	90214.9
15	0.688	46959	65	0.688	38934.8	8024.2		15	0.304	100790	63	0.304	36599.4	64190.6		16	0.687	77966.8	127	0.687	35083.2	42883.6		16	0.302	105149	125	0.302	33847.2	71301.8			8024.2	42883.6	9962.96	25385.3				1.34777	7.20287	1.16159	2.95968					64190.6	71301.8
16	0.688	28601.2	195	0.688	28353.5	247.743		16	0.304	105999	193	0.304	29570.6	76428.2		17	0.688	82871.2	131	0.688	43063.1	39808.1		17	0.303	117001	129	0.303	43876.7	73124.1			247.743	39808.1	8453.77	21301.4				0.0416117	6.6863	0.985629	2.48354					76428.2	73124.1
17	0.687	64357.7	200	0.687	48335.2	16022.5		17	0.303	123382	198	0.303	53076	70306.5		18	0.688	73466.2	135	0.688	43129.9	30336.2		18	0.303	121265	133	0.303	41773.9	79490.9			16022.5	30336.2	5218.38	29435.9				2.69119	5.09537	0.608414	3.43195					70306.5	79490.9
18	0.688	63723.5	205	0.688	53384.4	10339.2		18	0.302	123911	203	0.302	56547.6	67363.1		19	0.687	62261.7	139	0.687	40161.1	22100.6		19	0.303	145726	137	0.303	33199.1	112527			10339.2	22100.6	12424.6	20706.5				1.7366	3.71209	1.4486	2.41418					67363.1	112527
19	0.687	33165.4	209	0.687	28248.2	4917.18		19	0.303	66056.3	207	0.303	26641.1	39415.2		20	0.687	74042.3	143	0.687	41039.9	33002.4		20	0.303	132245	141	0.303	37326.6	94918.2			4917.18	33002.4	4622.68	39865.5				0.825906	5.5432	0.53896	4.64794					39415.2	94918.2
20	0.688	21323.9	216	0.688	21000.9	323.015		20	0.302	82582.1	211	0.302	21956.8	60625.2		21	0.687	67043	149	0.687	28925.9	38117.1		21	0.304	88344.7	147	0.304	29102.7	59242.1			323.015	38117.1	6933.09	44379.2				0.0542547	6.40227	0.808332	5.1742					60625.2	59242.1
21	0.687	49950.4	6	0.687	41503.6	8446.81		21	0.303	125338	4	0.303	43296.9	82041		23	0.687	90973.9	157	0.687	42616	48357.9		23	0.302	132669	155	0.302	38352.6	94316.8			8446.81	48357.9	8890.03	42064.2				1.41875	8.12235	1.03649	4.90428					82041	94316.8
22	0.688	48548.5	10	0.688	41386.6	7161.86		22	0.303	111133	8	0.303	41598.6	69534		24	0.687	95303.1	161	0.687	40372.9	54930.1		24	0.303	117703	159	0.303	39557.8	78144.9			7161.86	54930.1	16012.8	25187.7				1.20293	9.22625	1.86694	2.93664					69534	78144.9
23	0.687	39413.4	14	0.687	32754.9	6658.5		23	0.303	114902	12	0.303	40604.2	74297.3		26	0.687	77143.8	167	0.687	43487.5	33656.3		26	0.303	123746	165	0.303	42300.5	81445.5			6658.5	33656.3	8364.53	46327.7				1.11838	5.65303	0.975224	5.40137					74297.3	81445.5
24	0.302	67415.8	20	0.688	62323	5092.88		24	0.302	138236	17	0.302	67415.8	70819.9		27	0.688	60372	171	0.688	31131	29241		27	0.303	131131	169	0.303	34480.7	96650.6			5092.88	29241	10795.2	45450.1				0.855417	4.91142	1.25862	5.29905					70819.9	96650.6
25	0.687	72261.8	28	0.687	66713.4	5548.43		25	0.303	150120	22	0.303	70521.7	79598.7		28	0.687	98930.7	176	0.687	59152.5	39778.2		28	0.303	162857	174	0.303	64369.3	98487.7			5548.43	39778.2	8267.44	54205.6				0.931932	6.68129	0.963904	6.31986					79598.7	98487.7
26	0.688	42416.4	32	0.688	41408.8	1007.65		26	0.302	111638	30	0.302	44653.9	66984.3		29	0.688	91489.9	180	0.688	48591.8	42898.1		29	0.304	103760	178	0.304	42654.9	61105.3			1007.65	42898.1	5113.5	41347.8				0.169248	7.2053	0.596186	4.82076					66984.3	61105.3
27	0.687	47734.9	36	0.687	42816.4	4918.52		27	0.302	117979	34	0.302	43768.4	74211		31	0.687	72463	189	0.687	43874.7	28588.2		31	0.303	130991	187	0.303	44538.4	86452.9			4918.52	28588.2		29516.5				0.826131	4.80177		3.44134					74211	86452.9
28	0.688	78236	40	0.688	66612.4	11623.6		28	0.302	109209	38	0.302	54906	54302.8																			11623.6			51876				1.95234			6.04825					54302.8
29	0.687	51577.3	44	0.687	51295.6	281.674		29	0.303	119289	42	0.303	59794.5	59494.2																			281.674							0.0473109								59494.2
30	0.687	49764.6	48	0.687	42631.1	7133.51		30	0.302	120001	46	0.302	46509.6	73491.6																			7133.51							1.19817								73491.6
1	0.688	14124.3	52	0.688	6697.33	7426.98		1	0.303	80284.1	50	0.303	11184.2	69099.9		1	0.687	97930.9	99	0.687	71185.8	26745.1		1	0.303	156799	97	0.303	71502.7	85296.2		AVG	5953.68		8577.03		7007.71		Average of Normalized values	1	6.64587	1	3.74163	1	5.40911		AVG	65558.7
2	0.687	26076.5	57	0.687	8135.64	17940.9		2	0.302	49141	55	0.302	7939.18	41201.8		2	0.687	81035.9	104	0.687	55386.2	25649.7		2	0.303	134699	101	0.303	55939.3	78759.3
3	0.687	12868.7	64	0.687	5945.34	6923.34		3	0.303	100511	61	0.303	21183.7	79327.6		3	0.687	67187.2	108	0.687	45943	21244.2		3	0.303	138060	106	0.303	42667	95392.6
4	0.687	28861.5	67	0.687	19849.5	9011.93		4	0.303	100599	66	0.303	23920.9	76678.5		4	0.687	93958.9	112	0.687	62496.2	31462.6		4	0.302	153515	110	0.302	60022.7	93492.2
5	0.687	11493.9	73	0.687	8832.94	2660.98		5	0.303	92581.7	71	0.303	12775	79806.6		5	0.687	79267.7	116	0.687	53248.8	26018.9		5	0.302	116875	114	0.302	39877.1	76997.8
6	0.687	14299.9	77	0.687	9025.08	5274.84		6	0.303	71452.4	75	0.303	11345.9	60106.5		6	0.687	96365.2	120	0.687	57577.5	38787.7		6	0.302	175598	118	0.302	57800.1	117797
7	0.688	17096.1	81	0.688	7710	9386.12		7	0.303	79236	79	0.303	6924.41	72311.5		7	0.687	97422.8	124	0.687	72016.4	25406.4		7	0.302	174753	122	0.302	71267	103486
8	0.687	24168.1	85	0.687	11079.6	13088.5		8	0.303	109471	83	0.303	24603.6	84867.4		8	0.687	110252	129	0.687	85961.7	24290.5		8	0.303	154859	126	0.303	68151.6	86707.4
9	0.688	14416.6	89	0.688	4955.39	9461.2		9	0.304	107359	87	0.304	22908.1	84450.4		9	0.687	76878	135	0.687	52933.2	23944.8		9	0.302	127450	131	0.302	51974.4	75475.8
10	0.688	4251.46	95	0.688	3114.22	1137.24		10	0.302	90024.9	92	0.302	12204.7	77820.1		10	0.688	60685.6	141	0.688	39466.9	21218.7		10	0.303	124963	139	0.303	38970.6	85992.6
11	0.687	17587.1	229	0.687	1556.66	16030.4		11	0.303	90899.7	226	0.303	4081.74	86818		11	0.687	86699.7	146	0.687	54227.5	32472.2		11	0.302	153485	144	0.302	52590.7	100895
12	0.688	7006.33	233	0.688	4417.72	2588.61		12	0.302	79767.6	231	0.302	958.605	78809		12	0.688	103227	151	0.688	68095.3	35131.3		12	0.304	188107	149	0.304	70124	117983
13	0.687	16015.6	237	0.687	2871.39	13144.2		13	0.302	60550.1	235	0.302	4820.7	55729.4		14	0.687	66332.8	156	0.687	38605.7	27727.1		14	0.303	110921	153	0.303	35338.4	75582.8
14	0.687	6884.08	241	0.687	3015.46	3868.62		14	0.303	93905.7	239	0.303	10374.7	83531		15	0.687	74845.6	160	0.687	53417.4	21428.2		15	0.303	145894	158	0.303	55464.8	90429.6
15	0.688	22389.6	246	0.688	12426.6	9962.96		15	0.303	112849	244	0.303	26413.9	86435		16	0.687	70253.6	164	0.687	44868.3	25385.3		16	0.302	123255	162	0.302	44928.3	78327.1
16	0.688	18567.5	250	0.688	10113.7	8453.77		16	0.303	104449	248	0.303	16146.5	88302.1		17	0.687	77985.8	168	0.687	56684.4	21301.4		17	0.303	131288	166	0.303	59140.2	72148.2
17	0.687	12846.5	254	0.687	7628.12	5218.38		17	0.302	81505.2	252	0.302	10883.6	70621.6		19	0.687	83764.8	174	0.687	54328.9	29435.9		19	0.302	117525	171	0.302	54951.6	62573.5
18	0.687	16801.2	258	0.687	4376.53	12424.6		18	0.302	136063	256	0.302	10986.4	125076		20	0.687	21506.6	180	0.687	800.115	20706.5		20	0.302	79873.2	177	0.302	1465.73	78407.4
19	0.688	12532.2	263	0.688	7909.53	4622.68		19	0.303	103870	261	0.303	6326.69	97542.9		21	0.687	43125.9	185	0.687	3260.39	39865.5		21	0.302	94287.4	182	0.302	3731.63	90555.8
20	0.688	23366.2	267	0.688	16433.1	6933.09		20	0.304	104300	265	0.304	16420.5	87879.8		22	0.688	47786.9	189	0.688	3407.65	44379.2		22	0.302	104245	187	0.302	1005.18	103240
21	0.687	13843.5	272	0.687	4953.5	8890.03		21	0.303	52014.7	270	0.303	2009.58	50005.1		23	0.687	43605.6	193	0.687	1541.39	42064.2		23	0.303	113993	191	0.303	25.746	113968
22	0.687	26831.5	276	0.687	10818.8	16012.8		22	0.302	88958.3	274	0.302	11145.4	77812.9		24	0.688	25191	197	0.688	3.282	25187.7		24	0.302	107193	195	0.302	2.564	107191
23	0.688	12221.8	282	0.688	3857.3	8364.53		23	0.303	108468	280	0.303	26364.3	82103.7		25	0.687	61235	203	0.687	14907.3	46327.7		25	0.304	116146	199	0.304	1842.13	114304
24	0.688	14114.3	286	0.688	3319.08	10795.2		24	0.304	85885.6	284	0.304	9054.69	76831		26	0.687	49944.6	207	0.687	4494.45	45450.1		26	0.303	97044.7	205	0.303	2303.42	94741.2
25	0.687	18041.8	290	0.687	9774.32	8267.44		25	0.303	67432.9	288	0.303	10398.6	57034.4		27	0.687	55594.5	212	0.687	1388.91	54205.6		27	0.303	134409	210	0.303	6638.69	127770
26	0.688	12454.6	294	0.688	7341.05	5113.5		26	0.302	97990.6	292	0.302	10126.7	87863.9		28	0.687	43293.4	216	0.687	1945.55	41347.8		28	0.303	107898	214	0.303	1593.05	106305
																29	0.687	33129	220	0.687	3612.49	29516.5		29	0.303	119439	218	0.303	5862.87	113576
																30	0.687	52811	224	0.687	934.945	51876		30	0.303	115193	222	0.303	832.727	114360
1	0.688	103039	299	0.688	101719	1320.54		1	0.688	151655	297	0.303	99742.5	51912.3		1	0.687	128758	358	0.687	87553.9	41204.2		1	0.302	166016	355	0.302	82081.3	83934.3
4	0.687	76633.4	307	0.687	61134.9	15498.6		4	0.303	142853	428	0.303	45561.5	97291.7		3	0.687	127830	362	0.687	95576.4	32253.2		3	0.303	183246	360	0.303	96075.5	87170.3
6	0.687	106167	315	0.687	104025	2142.19		6	0.303	110597	435	0.303	72916.1	37680.8		8	0.688	82736.6	378	0.688	50423.9	32312.7		8	0.303	133351	376	0.303	55898.6	77452.1
7	0.687	37719.7	319	0.687	29768	7951.72		7	0.302	55192.1	317	0.302	21114.9	34077.2		9	0.303	87321.3	384	0.688	50921.4	36399.9		9	0.303	131116	381	0.303	57321.3	73794.3
8	0.687	15735.2	324	0.687	9195.99	6539.19		8	0.303	59848.3	321	0.303	3283.59	56564.7		10	0.687	92310	389	0.687	58257.9	34052.1		10	0.302	132973	387	0.302	58559.1	74413.7
10	0.687	17303.5	332	0.687	12243.6	5059.93		10	0.302	81047.1	330	0.302	12428.4	68618.8		11	0.687	192173	393	0.687	139645	52528.1		11	0.303	214783	391	0.303	145173	69609.9
11	0.687	15117.2	336	0.687	4034.22	11083		11	0.303	63928	334	0.303	2499.74	61428.3		12	0.688	101067	401	0.688	62616	38450.5		12	0.302	207037	398	0.302	117379	89658.2
12	0.688	11636.3	340	0.688	5131.64	6504.64		12	0.304	58934.7	338	0.304	1889.87	57044.8		13	0.688	104224	406	0.688	58693.1	45530.6		13	0.303	145578	404	0.303	75018.2	70559.5
13	0.687	16102.4	344	0.687	6834.03	9268.41		13	0.303	64243	448	0.303	943.129	63299.8		16	0.687	79553.6	417	0.687	52714.8	26838.7		16	0.303	115301	415	0.303	55015.9	60285.6
14	0.688	8787.46	349	0.688	5735.26	3052.2		14	0.302	47845.5	346	0.302	2630.62	45214.9		17	0.688	87637.2	422	0.688	48152.5	39484.7		17	0.303	107123	420	0.303	45462.9	61659.7
15	0.687	12555.8	353	0.687	3891.33	8664.47		15	0.302	49473.2	351	0.302	2058.91	47414.3
[truncated: 10 more columns]
