# Supplementary material for: Microtubule nucleation and γTuRC centrosome localization in interphase cells require ch-TOG
Source: Nat Commun. 2023 Jan 26;14:289. doi: 10.1038/s41467-023-35955-w (PMC9879976; doi:10.1038/s41467-023-35955-w)
Supplement: Supplementary file 4 — Source Data [file 41467_2023_35955_MOESM4_ESM.zip › Source data_2ndrev_JL/Quantifications and statistics/Figure 3/3B/Fig 3B TUBG1.xlsx]

## Sheet: Sheet1
Centriolar TUBG1 immunostain in control and CKAP5 KD 30-10-22
Folders used:		control and chtog kd steadystate anedd1488 aTUBG1568 21-11-19
		u2os control and ckap5 kd NM MTs 5sec 10sec ackap5488 TUBG1568 07102020
		u2os control and ckap5 kd NM MTs 5sec 10sec pericentrin488 TUBG1568 02102020
																	EXP1	EXP1	EXP2	EXP2	EXP3	EXP3			EXP1	EXP1	EXP2	EXP2	EXP3	EXP3
Control KD								CKAP5 KD									Control KD	CKAP5 KD	Control KD	CKAP5 KD	Control KD	CKAP5 KD			Control KD	CKAP5 KD	Control KD	CKAP5 KD	Control KD	CKAP5 KD
Image no	area	TUBG1 int.	Image no	area	Background Int.	Net TUBG1 Int.		Image no	area	TUBG1 int.	Image no	area	Background Int.	Net TUBG1 Int.			Net TUBG1 Int.	Net TUBG1 Int.	Net TUBG1 Int.	Net TUBG1 Int.	Net TUBG1 Int.	Net TUBG1 Int.			Normalized TUBG1 Int.	Normalized TUBG1 Int.	Normalized TUBG1 Int.	Normalized TUBG1 Int.	Normalized TUBG1 Int.	Normalized TUBG1 Int.
1a	0.991	171979	3	0.991	88642.5	83336.7		1a	0.991	92462.6	8	0.991	61092.6	31370			83336.7	31370	48891.5	21502.2	27522.2	15568.9			1.46253	0.550533	1.36743	0.601386	0.725992	0.410682
1b	0.991	159751	3	0.991	88642.5	71108.7		1b	0.991	77711.9	8	0.991	61092.6	16619.2			71108.7	16619.2	27057.1	13116.6	22631.1	12673.5			1.24793	0.291662	0.756748	0.366852	0.596972	0.334306
2a	0.991	177126	12	0.991	87330.6	89795.8		2a	0.991	131796	15	0.991	77330.2	54466			89795.8	54466	53534.9	21798.6	39968.6	4105.62			1.57589	0.95586	1.4973	0.609675	1.05431	0.1083
2b	0.991	176338	12	0.991	87330.6	89007.4		2b	0.991	98261.9	15	0.991	77330.2	20931.7			89007.4	20931.7	27675	14355.2	34116.8	1921.57			1.56205	0.367345	0.774031	0.401494	0.899947	0.050688
3a	0.991	109788	18	0.991	65880.7	43907.6		3a	0.991	56788.8	21	0.991	36096.4	20692.4			43907.6	20692.4	46160.1	34182.1	44114.3	26301.1			0.770564	0.363146	1.29103	0.956025	1.16367	0.693781
3b	0.991	107117	18	0.991	65880.7	41236.3		3b	0.991	51182.7	21	0.991	36096.4	15086.3			41236.3	15086.3	29476.5	14733.5	39803	7460.55			0.723684	0.26476	0.824416	0.412076	1.04994	0.196797
4a	0.991	92924	25	0.991	37881.7	55042.3		4a	0.991	86383.9	28	0.991	52090	34293.8			55042.3	34293.8	32465.8	24469.3	54901.3	27823.2			0.965974	0.601846	0.908022	0.684371	1.44821	0.733931
4b	0.991	76319.6	25	0.991	37881.7	38437.9		4b	0.991	71763.5	28	0.991	52090	19673.4			38437.9	19673.4	15387.4	3195.22	27521.4	17519.1			0.674573	0.345262	0.430364	0.0893658	0.72597	0.462126
5a	0.991	150708	31	0.991	77601.9	73106.5		5a	0.991	101385	35	0.991	74178.8	27206.6			73106.5	27206.6	40998	27018	40880	16455.8			1.28299	0.477468	1.14666	0.755656	1.07835	0.434077
5b	0.991	143380	31	0.991	77601.9	65777.9		5b	0.991	108754	35	0.991	74178.8	34575.7			65777.9	34575.7	25234.3	15152	27193.1	9914.93			1.15438	0.606792	0.705767	0.423779	0.71731	0.26154
6a	0.991	111051	37	0.991	60469.7	50581.5		6a	0.991	95547.4	41	0.991	62860.9	32686.6			50581.5	32686.6	41564.3	18535.9	42217.7	24440.8			0.887688	0.573639	1.16249	0.518423	1.11363	0.644709
6b	0.991	103011	37	0.991	60469.7	42541.4		6b	0.991	86228	41	0.991	62860.9	23367.1			42541.4	23367.1	29421.7	13418.3	28057.5	32464.8			0.746587	0.410086	0.822884	0.375292	0.740113	0.856369
7a	0.991	117108	43	0.991	56660	60448.4		7a	0.991	88510.5	47	0.991	64687.6	23822.9			60448.4	23822.9	27171	13421.6	41658.5	45245.2			1.06085	0.418084	0.759936	0.375385	1.09888	1.1935
7b	0.991	84675.8	43	0.991	56660	28015.9		7b	0.991	91615.9	47	0.991	64687.6	26928.2			28015.9	26928.2	13991.9	5290.95	22567.6	22702.6			0.49167	0.472582	0.391335	0.14798	0.595297	0.598858
8a	0.991	91679	49	0.991	46334.9	45344.2		8a	0.991	131791	53	0.991	99661.1	32129.9			45344.2	32129.9	42643	12452	49718.4	22511.2			0.795775	0.563869	1.19266	0.348265	1.31149	0.593809
8b	0.991	85381.3	49	0.991	46334.9	39046.5		8b	0.991	133656	53	0.991	99661.1	33995.1			39046.5	33995.1	28053.3	5608.28	38232.5	9277.05			0.685253	0.596603	0.78461	0.156856	1.00851	0.244714
9a	0.991	153499	55	0.991	82426.5	71072.2		9a	0.991	55386.6	61	0.991	34155.9	21230.7			71072.2	21230.7	36482.4	27859.5	41056	26562.9			1.24729	0.372591	1.02036	0.77919	1.08299	0.700687
9b	0.991	155579	55	0.991	82426.5	73152.4		9b	0.991	52827.2	61	0.991	34155.9	18671.4			73152.4	18671.4	23412.8	9164.49	29232.3	5576.95			1.2838	0.327676	0.654822	0.256318	0.7711	0.147111
10a	0.991	116740	61	0.991	68828.8	47911.5		10a	0.991	86344	67	0.991	61525.8	24818.2			47911.5	24818.2	38132.6	24976.8	32636.9	22848.4			0.840832	0.435552	1.06651	0.698565	0.860909	0.602703
10b	0.991	105068	61	0.991	68828.8	36239		10b	0.991	69289.8	67	0.991	61525.8	7763.95			36239	7763.95	22935.7	10479.8	16217.7	20590.8			0.635983	0.136255	0.64148	0.293106	0.427797	0.543153
11a	0.991	119646	67	0.991	53104.6	66541.7		11a	0.991	84788.9	73	0.991	59044.4	25744.5			66541.7	25744.5	70194.9	16032.4	46094.4	14230			1.16778	0.451808	1.96325	0.448403	1.2159	0.375364
11b	0.991	89893.1	67	0.991	53104.6	36788.5		11b	0.991	74660.8	73	0.991	59044.4	15616.4			36788.5	15616.4	28711.8	10738.5	29918.7	16114.7			0.645626	0.274063	0.803028	0.300342	0.789208	0.425079
12a	0.991	162814	6	0.991	99733.3	63080.7		12a	0.991	83653.6	79	0.991	59876.3	23777.3			63080.7	23777.3	56870.9	27224.8	60368.8	26577.2			1.10705	0.417284	1.5906	0.76144	1.59243	0.701063
12b	0.991	154505	6	0.991	99733.3	54771.9		12b	0.991	82187.5	79	0.991	59876.3	22311.2			54771.9	22311.2	21301.4	6873.57	30189.8	15675.7			0.961228	0.391554	0.595769	0.192244	0.79636	0.413499
13a	0.991	185073	12	0.991	98686.7	86386.8		13a	0.991	80720	85	0.991	41733.3	38986.6			86386.8	38986.6	44358.4	26067.5	43431.7	13812.1			1.51606	0.684203	1.24064	0.729072	1.14566	0.364341
13b	0.991	152710	12	0.991	98686.7	54023.8		13b	0.991	66145	85	0.991	41733.3	24411.6			54023.8	24411.6	22116.8	20752.1	28735.6	11181.6			0.948099	0.428416	0.618576	0.580406	0.757999	0.294954
14a	0.991	150725	18	0.991	71183.7	79541.1		14a	0.991	66323.5	93	0.991	40620.8	25702.8			79541.1	25702.8	35610.3	12252.2	41964.6	25160.4			1.39592	0.451075	0.99597	0.342676	1.10696	0.66369
14b	0.991	133628	18	0.991	71183.7	62444.3		14b	0.991	67899.8	93	0.991	40620.8	27279			62444.3	27279	20660.9	15874.7	33722.8	18472.7			1.09588	0.478738	0.577856	0.443993	0.889553	0.48728
15a	0.991	172082	25	0.991	86681.9	85400.5		15a	0.991	207653	99	0.991	160831	46822.5			85400.5	46822.5	46445.9	33237.6	43299.1	17429.9			1.49875	0.821719	1.29903	0.929609	1.14216	0.459772
15b	0.991	137326	25	0.991	86681.9	50643.8		15b	0.991	180013	99	0.991	160831	19182.4			50643.8	19182.4	57430.1	16836.4	36592.6	17300.9			0.888782	0.336645	1.60624	0.47089	0.965254	0.45637
16a	0.991	178962	35	0.991	99601.1	79360.5		16a	0.991	95068.2	107	0.991	67648	27420.2			79360.5	27420.2	33910	22667.1	39622.8	26557			1.39275	0.481216	0.948414	0.633967	1.04519	0.700532
16b	0.991	155709	35	0.991	99601.1	56107.6		16b	0.991	82434.6	107	0.991	67648	14786.6			56107.6	14786.6	16638.4	25719.2	24066.8	17095.3			0.98467	0.2595	0.465351	0.71933	0.634844	0.450948
16c	0.991	155903	35	0.991	99601.1	56301.9		17a	0.991	100153	113	0.991	55719.6	44433.2			56301.9	44433.2	49865.1	18817.2	51064.9	17658.5			0.988081	0.779788	1.39466	0.526291	1.34701	0.465804
16d	0.991	174828	35	0.991	99601.1	75227.1		17b	0.991	63715.5	113	0.991	55719.6	7995.9			75227.1	7995.9	50717.7	15840.4	25706.8	11632			1.32021	0.140325	1.4185	0.443033	0.678105	0.306835
17a	0.991	101441	41	0.991	55134.4	46306.9		18a	0.991	118349	119	0.991	79088.6	39260.2			46306.9	39260.2	51258.6	26400.3	43433.8	11109.1			0.812671	0.689003	1.43363	0.73838	1.14572	0.293041
17d	0.991	88447.6	41	0.991	55134.4	33313.2		18b	0.991	100079	119	0.991	79088.6	20990.7			33313.2	20990.7	48231.9	13811.1	38306.3	10431.1			0.584635	0.36838	1.34898	0.386277	1.01046	0.275155
18a	0.991	141979	47	0.991	77020.8	64957.8		19a	0.991	87076.7	126	0.991	59539	27537.8			64957.8	27537.8	28403.7	20747	46402.4	20188.4			1.13999	0.483279	0.79441	0.580265	1.22402	0.532538
18b	0.991	122421	47	0.991	77020.8	45400.5		19b	0.991	81500.7	126	0.991	59539	21961.7			45400.5	21961.7	18525.9	26795.8	39580	26330.5			0.796764	0.385421	0.518143	0.74944	1.04406	0.694558
20a	0.991	77282.1	53	0.991	32877.2	44404.9		20a	0.991	94646.4	133	0.991	54545.4	40101			44404.9	40101	46832	19928.6	51022.3	21993.7			0.779292	0.703759	1.30982	0.557376	1.34589	0.580158
20b	0.991	54670.5	53	0.991	32877.2	21793.3		20b	0.991	89161.5	133	0.991	54545.4	34616.1			21793.3	34616.1	19369.2	16037.8	17367.5	9118.65			0.382465	0.607501	0.54173	0.448553	0.458127	0.240536
21a	0.991	162560	59	0.991	100135	62424.2		21	0.991	86716.6	137	0.991	55549.8	31166.8			62424.2	31166.8	52674.1	22909.8	65996.7	10128.2			1.09552	0.546967	1.47322	0.640756	1.74089	0.267165
21b	0.991	159994	59	0.991	100135	59858.9		22a	0.991	95995.9	143	0.991	55091.1	40904.8			59858.9	40904.8	31461.5	20010.7	41243.8	27354.2			1.0505	0.717867	0.879933	0.559671	1.08795	0.721559
22a	0.991	169974	65	0.991	105163	64811.4		22b	0.991	81017.5	143	0.991	55091.1	25926.5			64811.4	25926.5	23498.1	22484.9	35779.6	19081.3			1.13742	0.455001	0.657208	0.628872	0.943809	0.503335
22b	0.991	163954	65	0.991	105163	58791.4		23a	0.991	165005	149	0.991	123080	41925			58791.4	41925	21535.6	13835.1	30506.7	27871.8			1.03177	0.73577	0.602319	0.38695	0.804718	0.735214
23a	0.991	158881	74	0.991	105156	53724.7		23b	0.991	153485	149	0.991	123080	30405			53724.7	30405	57378.7	18914.9	49732.7	16812.1			0.94285	0.533599	1.6048	0.529024	1.31187	0.443478
23b	0.991	154991	74	0.991	105156	49834.6		24a	0.991	90485.6	155	0.991	61306.2	29179.4			49834.6	29179.4	22455.7	11235.5	19083.3	20235.6			0.874582	0.512089	0.628055	0.314241	0.503387	0.533783
24a	0.991	151463	80	0.991	88948.9	62513.6		24b	0.991	77453	155	0.991	61306.2	16146.9			62513.6	16146.9	52386.6	22484.8	42198.1	1252.18			1.09709	0.283372	1.46518	0.628869	1.11312	0.0330305
24b	0.991	124630	80	0.991	88948.9	35681.2		25a	0.991	86160.3	161	0.991	58422.7	27737.6			35681.2	27737.6	23957.7	6182.88	40319.7	11779.8			0.626194	0.486786	0.670062	0.172926	1.06357	0.310733
25a	0.991	177366	86	0.991	92491.6	84874.6		25b	0.991	75534.7	161	0.991	58422.7	17112			84874.6	17112	57744.5	25998	59036.1	11439.9			1.48952	0.300311	1.61503	0.727128	1.55728	0.301767
25b	0.991	138915	86	0.991	92491.6	46423.8		26a	0.991	101381	167	0.991	63961.8	37419.3			46423.8	37419.3	40348.4	18886	32627	5500.18			0.814722	0.656697	1.12849	0.528214	0.860648	0.145086
26a	0.991	111941	92	0.991	59005.4	52935.9		26b	0.991	70424.6	167	0.991	63961.8	6462.83			52935.9	6462.83	60526.5	11216.9	50578.1	7494.61			0.929007	0.113421	1.69284	0.313721	1.33417	0.197696
26b	0.991	82098	92	0.991	59005.4	23092.6		27a	0.991	85523.7	173	0.991	56552.3	28971.4			23092.6	28971.4	21012.5	18965.1	21173.1	19272.9			0.405267	0.508438	0.587689	0.530428	0.558511	0.508389
27a	0.991	97937	98	0.991	63484.2	34452.8		27b	0.991	81578.5	173	0.991	56552.3	25026.1			34452.8	25026.1	45485.8	7277.37	47530.3	6763.69			0.604636	0.4392	1.27217	0.203538	1.25377	0.178415
27b	0.991	87658.9	98	0.991	63484.2	24174.8		28a	0.991	82171.4	179	0.991	59163.1	23008.4			24174.8	23008.4	29901.3	382.277	31394	12112			0.42426	0.40379	0.836299	0.0106917	0.828123	0.319495
28a	0.248	182439	105	0.248	61380.4	121059		28b	0.991	67147.5	179	0.991	59163.1	7984.43			121059	7984.43	41588.9	20175.3	75295.2	21839.2			2.12454	0.140124	1.16318	0.564275	1.98617	0.576083
28b	0.248	176879	105	0.248	61380.4	115498		29a	0.991	73784.6	185	0.991	59231.5	14553.1			115498	14553.1	21045.2	4818.87	33090.2	8365.12			2.02696	0.255402	0.588604	0.134777	0.872868	0.220659
29a	0.991	125402	111	0.991	76245.8	49156.1		29b	0.991	70419.8	185	0.991	59231.5	11188.3			49156.1	11188.3	47966	21976.9	59931.4	26690.1			0.862673	0.19635	1.34154	0.614662	1.5809	0.704041
29b	0.991	113800	111	0.991	76245.8	37553.9		30a	0.991	84751	191	0.991	55118.1	29632.8			37553.9	29632.8	24411.2	17564.4	37928.2	21131.8			0.659058	0.520047	0.682748	0.491253	1.00049	0.557422
30a	0.991	128541	117	0.991	74579.6	53961.2		30b	0.991	65793.1	191	0.991	55118.1	10674.9			53961.2	10674.9	35496.7	15715.9	56539.4	14001.9			0.947001	0.187341	0.992794	0.439553	1.49142	0.369347
30b	0.991	116027	117	0.991	74579.6	41447.5		31a	0.991	82767.4	197	0.991	44442.3	38325.1			41447.5	38325.1	23813.1	7388.44	28389.1	19775.7			0.727391	0.672593	0.666019	0.206644	0.748858	0.521652
31a	0.991	179213	123	0.991	112108	67105		31b	0.991	51615.4	197	0.991	44442.3	7173.1			67105	7173.1	27418.5	14280.2	50369.8	29495.4			1.17767	0.125886	0.766856	0.399398	1.32867	0.778043
31b	0.991	160097	123	0.991	112108	47988.5		32a	0.991	91291.3	203	0.991	57643	33648.2			47988.5	33648.2	23665.1	11280.4	43267.4	25201			0.842183	0.590516	0.661879	0.315496	1.14133	0.664763
32a	0.991	150001	135	0.991	76368.2	73632.4		32b	0.991	63091	203	0.991	57643	5447.99			73632.4	5447.99	40171.2	22607.9	44023	21372.3			1.29223	0.0956105	1.12353	0.632311	1.16126	0.563767
32b	0.991	120872	135	0.991	76368.2	44503.5		33a	0.991	87789	209	0.991	59037.7	28751.3			44503.5	28751.3	20774.4	9479.16	21037.3	15284.9			0.781022	0.504576	0.581032	0.265119	0.55493	0.40319
33a	0.991	103611	141	0.991	53315.1	50295.5		33b	0.991	80987.9	209	0.991	59037.7	21950.2			50295.5	21950.2	60867.3	18972.5	33745.7	26170.8			0.882669	0.385219	1.70237	0.530634	0.890158	0.690343
33b	0.991	84898.6	141	0.991	53315.1	31583.5		34a	0.991	102639	215	0.991	74808.3	27830.2			31583.5	27830.2	33867.4	14215.2	14637.4	7935.65			0.55428	0.488411	0.947223	0.397578	0.386112	0.20933
34a	0.991	207935	147	0.991	125251	82683.9		34b	0.991	93401.7	215	0.991	74808.3	18593.4			82683.9	18593.4	46214.8	23853.1	36035.6	17438.8			1.45107	0.326309	1.29256	0.667139	0.950563	0.460007
34b	0.991	196719	147	0.991	125251	71467.3		35a	0.991	82000.8	221	0.991	51130.3	30870.5			71467.3	30870.5	28519.4	7113.22	17531.1	10942			1.25423	0.541768	0.797647	0.198947	0.462443	0.288631
35a	0.991	155548	153	0.991	79972.8	75575.3		35b	0.991	72771.8	221	0.991	51130.3	21641.5			75575.3	21641.5	45962.9	13575.9	54221.6	26579.4			1.32632	0.379801	1.28552	0.379698	1.43028	0.701122
35b	0.991	132986	153	0.991	79972.8	53012.8		36a	0.991	76168.8	227	0.991	51888.6	24280.2			53012.8	24280.2	33553.6	7977.52	43447.3	14526.9			0.930358	0.426109	0.938446	0.22312	1.14607	0.383195
36a	0.991	172351	159	0.991	102301	70049.8		36b	0.991	70614.9	227	0.991	51888.6	18726.3			70049.8	18726.3	49050.2	20207.8	37008.5	8404.09			1.22935	0.328641	1.37187	0.565185	0.976224	0.221686
36b	0.991	162705	159	0.991	102301	60404.3		37a	0.991	71217	233	0.991	45002.5	26214.5			60404.3	26214.5	27257.6	16738.2	20991.1	1434.52			1.06008	0.460057	0.762357	0.468144	0.553712	0.0378404
37a	0.991	93837.9	165	0.991	47552	46285.9		37b	0.991	62648.1	233	0.991	45002.5	17645.6			46285.9	17645.6	62481.1	22121.3	35048.9	13487.6			0.812303	0.309674	1.74751	0.618702	0.924533	0.355782
37b	0.991	88433.5	165	0.991	47552	40881.5		38a	0.991	85209.1	239	0.991	53412.8	31796.2			40881.5	31796.2	29411.4	10230.6	24346.3	8679.61			0.717457	0.558013	0.822594	0.286136	0.642216	0.228954
38a	0.991	126104	171	0.991	62641.7	63462.7		38b	0.991	76026.7	239	0.991	53412.8	22613.9			63462.7	22613.9	42623.9	18131.4	38407.3	9712.15			1.11375	0.396867	1.19213	0.507109	1.01312	0.256191
38b	0.991	111938	171	0.991	62641.7	49296.4		39a	0.991	123769	245	0.991	85514.7	38254.6			49296.4	38254.6	30030.8	9444.99	19582	5815.8			0.865136	0.671356	0.839919	0.264163	0.516541	0.153412
39a	0.991	167083	177	0.991	97060.9	70021.8		39b	0.991	125755	245	0.991	85514.7	40239.9			70021.8	40239.9	29337.4	22947.8	39166.4	11852			1.22886	0.706198	0.820525	0.641818	1.03315	0.312637
39b	0.991	145259	177	0.991	97060.9	48198.1		40a	0.991	60586.9	251	0.991	39860.5	20726.3			48198.1	20726.3	23333.5	14324.4	24433.4	7001.6			0.845861	0.36374	0.652606	0.400633	0.644513	0.184691
40a	0.991	109092	183	0.991	55435.3	53656.8		40b	0.991	50265.9	251	0.991	39860.5	10405.3			53656.8	10405.3	36124	8819.06	41341.6	19939.4			0.941659	0.18261	1.01034	0.246657	1.09053	0.52597
40b	0.991	96557.8	183	0.991	55435.3	41122.5		41a	0.991	85626.5	257	0.991	49663.7	35962.8			41122.5	35962.8	27295.5	10756.6	29054.2	13953.5			0.721686	0.631135	0.763417	0.300847	0.766405	0.368072
41a	0.991	149267	189	0.991	80989.9	68276.8		41b	0.991	79814.3	257	0.991	49663.7	30150.5			68276.8	30150.5	34846.3	14676.7	50429.5	12430.2			1.19824	0.529132	0.974602	0.410485	1.33025	0.327888
41b	0.991	126967	189	0.991	80989.9	45976.8		42a	0.991	75552.6	263	0.991	46322.7	29229.9			45976.8	29229.9	21133.7	17511.3	29364.1	5268.49			0.806878	0.512975	0.59108	0.489768	0.774579	0.138974
42a	0.991	88708.1	195	0.991	55213.7	33494.3		42b	0.991	53822.5	263	0.991	46322.7	7499.83			33494.3	7499.83	44519.2	18041.4	42653.7	13717.4			0.587815	0.131619	1.24514	0.504593	1.12514	0.361842
42b	0.991	84852.2	195	0.991	55213.7	29638.4		43a	0.991	119993	269	0.991	81681.4	38312			29638.4	38312	26810.4	15367.3	21252.1	21689.2			0.520145	0.672364	0.749848	0.429803	0.560598	0.572127
43a	0.991	163066	201	0.991	97216.8	65849.6		43b	0.991	112046	269	0.991	81681.4	30365.1			65849.6	30365.1	59259	14040.9	32754.1	13624.3			1.15564	0.532897	1.65739	0.392704	0.864	0.359388
43b	0.991	164054	201	0.991	97216.8	66836.9		44a	0.991	70525.3	275	0.991	51994.8	18530.4			66836.9	18530.4	20896.4	22831.6	20668.8	25744			1.17297	0.325203	0.584443	0.638568	0.54521	0.679085
44a	0.991	133244	207	0.991	72165.1	61079.2		44b	0.991	74858.9	275	0.991	51994.8	22864			61079.2	22864	29923.8	9142.01	59632	21535.8			1.07192	0.401256	0.836926	0.255689	1.573	0.568081
44b	0.991	117229	207	0.991	72165.1	45063.8		45a	0.991	132786	285	0.991	100842	31944.2			45063.8	31944.2	24511.3	29157.5	64284.2	10903.3			0.790854	0.560611	0.685547	0.815495	1.69572	0.287612
45a	0.991	122925	213	0.991	65497.6	57427.1		45b	0.991	132071	285	0.991	100842	31229.2			57427.1	31229.2	43824	12002.7	59140.7	7788.95			1.00783	0.548061	1.2257	0.335698	1.56004	0.20546
45b	0.991	96959.9	213	0.991	65497.6	31462.3		45c	0.991	135199	285	0.991	100842	34356.8			31462.3	34356.8	52456.2	27214.4	52149.8	12918			0.552153	0.602951	1.46713	0.761149	1.37563	0.340757
46a	0.991	132293	219	0.991	68231.3	64061.8		45d	0.991	128584	285	0.991	100842	27742.7			64061.8	27742.7	28380.3	15030	44556.4	7379.31			1.12426	0.486875	0.793757	0.420367	1.17533	0.194655
46b	0.991	112186	219	0.991	68231.3	43954.8		46a	0.991	163925	295	0.991	123085	40840.2			43954.8	40840.2	71126.6	22434.3	28588.3	25850.5			0.771392	0.716731	1.98931	0.627456	0.754114	0.681894
47a	0.991	157005	225	0.991	67099.3	89905.8		46b	0.991	156360	295	0.991	123085	33275.2			89905.8	33275.2	37484.9	20409.7	49603.4	14972			1.57782	0.583968	1.0484	0.570831	1.30846	0.394937
47b	0.991	102236	225	0.991	67099.3	35136.9		46c	0.991	162354	295	0.991	123085	39268.6			35136.9	39268.6	60292.9		24543.4	24715.5			0.616641	0.689151	1.68631		0.647416	0.651956
48a	0.991	121764	231	0.991	66749.7	55013.9		46d	0.991	154162	295	0.991	123085	31076.9			55013.9	31076.9	29356.9		33833.3	15918.9			0.965476	0.545389	0.821072		0.892468	0.419915
48b	0.991	115323	231	0.991	66749.7	48573.4		47a	0.991	98437.7	302	0.991	62662.4	35775.3			48573.4	35775.3	62253.6		30309.6				0.852448	0.627844	1.74115		0.799519
49a	0.991	162397	237	0.991	78873.8	83523.5		47b	0.991	87118.5	302	0.991	62662.4	24456			83523.5	24456	34541.5		41064.6				1.46581	0.429196	0.966078		1.08322
49b	0.991	124666	237	0.991	78873.8	45792.2		48a	0.991	73894.9	308	0.991	52185.3	21709.6			45792.2	21709.6	33366.7		29898.7				0.803638	0.380996	0.93322		0.788681
50a	0.991	125956	243	0.991	61505.3	64450.3		48b	0.991	61571.6	308	0.991	52185.3	9386.38			64450.3	9386.38	18282.6		57180.6				1.13108	0.164728	0.511338		1.50833
50b	0.991	110934	243	0.991	61505.3	49428.3		49a	0.991	111130	314	0.991	79117.5	32012			49428.3	32012	34772.7		34069.4				0.86745	0.561799	0.972545		0.898697
51a	0.991	110355	249	0.991	53392.9	56962.5		49b	0.991	108444	314	0.991	79117.5	29326.4			56962.5	29326.4	18868.9		53907.8				0.999673	0.514668	0.527736		1.422
51b	0.991	109752	249	0.991	53392.9	56359.4		50a	0.991	62523.1	320	0.991	41542.9	20980.2			56359.4	20980.2	42290.5		27779.1				0.989088	0.368196	1.18281		0.732769
52a	2.367	142005	261	2.367	81754.8	60250.1		50b	0.991	53937.4	320	0.991	41542.9	12394.5			60250.1	12394.5	21872.1		39118.4				1.05737	0.217519	0.611732		1.03188
52b	2.367	124619	261	2.367	81754.8	42864.7											42864.7		38186.8		18082.5				0.752262		1.06803		0.476988
53a	0.991	131341	258	0.991	62582.8	68758.4											68758.4		22851.1		48596				1.20669		0.639114		1.28189
53b	0.991	111614	258	0.991	62582.8	49031.1											49031.1		41404.5		27771				0.86048		1.15803		0.732554
54a	0.991	174443	267	0.991	85131.4	89311.3											89311.3		22396.5						1.56738		0.626398
54b	0.991	149204	267	0.991	85131.4	64072.8											64072.8		27438.2						1.12446		0.767408
																			23090.4								0.645806
1a	0.991	108377	6	0.991	59485.9	48891.5		1a	0.991	51225.6	346	0.991	29723.4	21502.2			56981.1		35754.4		37909.8			Average of Normalized values	1	0.456379	1	0.471179	1	0.432778
1b	0.991	86542.9	6	0.991	59485.9	27057.1		1b	0.991	42840	346	0.991	29723.4	13116.6
2a	0.991	104000	13	0.991	50464.7	53534.9		2a	0.991	64225	352	0.991	42426.5	21798.6
2b	0.991	78139.7	13	0.991	50464.7	27675		2b	0.991	56781.7	352	0.991	42426.5	14355.2
3a	0.991	132410	19	0.991	86249.8	46160.1		3a	0.991	170234	359	0.991	136052	34182.1
3b	0.991	115726	19	0.991	86249.8	29476.5		3b	0.991	150785	359	0.991	136052	14733.5
4a	0.991	78996.8	25	0.991	46531	32465.8		4a	0.991	88384.8	365	0.991	63915.5	24469.3
4b	0.991	61918.4	25	0.991	46531	15387.4		4b	0.991	67110.8	365	0.991	63915.5	3195.22
5a	0.991	92843.7	31	0.991	51845.7	40998		5a	0.991	92655.2	371	0.991	65637.1	27018
5b	0.991	77080	31	0.991	51845.7	25234.3		5b	0.991	80789.1	371	0.991	65637.1	15152
6a	0.991	86665.7	37	0.991	45101.5	41564.3		6	0.991	104853	376	0.991	86317.2	18535.9
6b	0.991	74523.2	37	0.991	45101.5	29421.7		7	0.991	175693	380	0.991	162275	13418.3
7a	0.991	73638.9	43	0.991	46467.8	27171		8a	0.991	59214.7	386	0.991	45793.1	13421.6
7b	0.991	60459.8	43	0.991	46467.8	13991.9		8b	0.991	51084	386	0.991	45793.1	5290.95
8a	0.991	91413	49	0.991	48770	42643		9a	0.991	56723.4	392	0.991	44271.4	12452
8b	0.991	76823.3	49	0.991	48770	28053.3		9b	0.991	49879.7	392	0.991	44271.4	5608.28
9a	0.991	73013.3	55	0.991	36530.9	36482.4		10a	0.991	151264	398	0.991	123405	27859.5
9b	0.991	59943.6	55	0.991	36530.9	23412.8		10b	0.991	132569	398	0.991	123405	9164.49
10a	0.991	79173.8	61	0.991	41041.2	38132.6		11a	0.991	60024.6	404	0.991	35047.8	24976.8
10b	0.991	63977	61	0.991	41041.2	22935.7		11b	0.991	45527.7	404	0.991	35047.8	10479.8
11a	0.991	125305	67	0.991	55109.9	70194.9		12a	0.991	65425.4	419	0.991	49393.1	16032.4
11b	0.991	83821.7	67	0.991	55109.9	28711.8		12b	0.991	60131.6	419	0.991	49393.1	10738.5
12a	0.991	116456	73	0.991	59584.6	56870.9		13a	0.991	104280	416	0.991	77055.2	27224.8
12b	0.991	80886	73	0.991	59584.6	21301.4		13b	0.991	83928.8	416	0.991	77055.2	6873.57
13a	0.991	97257.9	79	0.991	52899.6	44358.4		14a	0.991	72600.1	425	0.991	46532.6	26067.5
13b	0.991	75016.4	79	0.991	52899.6	22116.8		14b	0.991	67284.7	425	0.991	46532.6	20752.1
14a	0.991	85006	85	0.991	49395.7	35610.3		15a	0.991	39497.1	431	0.991	27244.9	12252.2
14b	0.991	70056.5	85	0.991	49395.7	20660.9		15b	0.991	43119.6	431	0.991	27244.9	15874.7
15a	0.991	105078	91	0.991	58632.3	46445.9		16a	0.991	113847	437	0.991	80608.9	33237.6
15b	0.991	116062	91	0.991	58632.3	57430.1		16b	0.991	97445.3	437	0.991	80608.9	16836.4
16a	0.991	72785.1	97	0.991	38875.2	33910		17a	0.991	99790.6	446	0.991	77123.5	22667.1
16b	0.991	55513.5	97	0.991	38875.2	16638.4		17b	0.991	102843	446	0.991	77123.5	25719.2
17a	0.991	106701	103	0.991	56836.1	49865.1		18a	0.991	76269.5	452	0.991	57452.2	18817.2
17b	0.991	107554	103	0.991	56836.1	50717.7		18b	0.991	73292.6	452	0.991	57452.2	15840.4
18a	0.991	101374	109	0.991	50115.8	51258.6		19a	0.991	74213.4	458	0.991	47813.1	26400.3
18b	0.991	98347.7	109	0.991	50115.8	48231.9		19b	0.991	61624.1	458	0.991	47813.1	13811.1
19a	0.991	63757.3	115	0.991	35353.7	28403.7		20a	0.991	68054.9	464	0.991	47307.9	20747
19b	0.991	53879.6	115	0.991	35353.7	18525.9		20b	0.991	74103.6	464	0.991	47307.9	26795.8
20a	0.991	85830	121	0.991	38998	46832		21a	0.991	63868.2	470	0.991	43939.6	19928.6
20b	0.991	58367.2	121	0.991	38998	19369.2		21b	0.991	59977.3	470	0.991	43939.6	16037.8
21a	0.991	110133	127	0.991	57459.1	52674.1		22	0.991	55692.5	474	0.991	32782.6	22909.8
21b	0.991	88920.5	127	0.991	57459.1	31461.5		23	0.991	50431.9	479	0.991	30421.3	20010.7
22a	0.991	90020.8	130	0.991	66522.7	23498.1		24a	0.991	71775.8	485	0.991	49290.9	22484.9
22b	0.991	88058.3	130	0.991	66522.7	21535.6		24b	0.991	63126	485	0.991	49290.9	13835.1
23a	0.991	129745	133	0.991	72366.8	57378.7		26a	0.991	101400	491	0.991	82485	18914.9
23b	0.991	94822.5	133	0.991	72366.8	22455.7		26b	0.991	93720.5	491	0.991	82485	11235.5
24a	0.991	106998	139	0.991	54611.4	52386.6		27a	0.991	72233.5	497	0.991	49748.7	22484.8
24b	0.991	78569	139	0.991	54611.4	23957.7		27b	0.991	55931.5	497	0.991	49748.7	6182.88
25a	0.991	122521	145	0.991	64776.5	57744.5		28a	0.991	68643.7	502	0.991	42645.7	25998
25b	0.991	105125	145	0.991	64776.5	40348.4		29a	0.991	74597	508	0.991	55711	18886
27a	0.991	134608	151	0.991	74081.5	60526.5		29b	0.991	66927.9	508	0.991	55711	11216.9
27b	0.991	95093.9	151	0.991	74081.5	21012.5		30a	0.991	46140.5	513	0.991	27175.3	18965.1
26a	0.991	104755	163	0.991	59269.6	45485.8		31a	0.991	38047.8	519	0.991	30770.4	7277.37
26b	0.991	89170.9	163	0.991	59269.6	29901.3		31b	0.991	31152.7	519	0.991	30770.4	382.277
28a	0.991	98220	172	0.991	56631.1	41588.9		32a	0.991	106538	526	0.991	86362.5	20175.3
28b	0.991	77676.2	172	0.991	56631.1	21045.2		32b	0.991	91181.3	526	0.991	86362.5	4818.87
29a	0.991	105635	181	0.991	57668.5	47966		33a	0.991	72827	532	0.991	50850.1	21976.9
29b	0.991	82079.8	181	0.991	57668.5	24411.2		33b	0.991	68414.5	532	0.991	50850.1	17564.4
30a	0.991	80761.8	190	0.991	45265	35496.7		34a	0.991	56229.1	538	0.991	40513.2	15715.9
30b	0.991	69078.1	190	0.991	45265	23813.1		34b	0.991	47901.6	538	0.991	40513.2	7388.44
31a	0.991	77529.3	196	0.991	50110.8	27418.5		35a	0.991	54426.6	544	0.991	40146.4	14280.2
31b	0.991	73775.9	196	0.991	50110.8	23665.1		35b	0.991	51426.7	544	0.991	40146.4	11280.4
32a	0.991	87422.3	202	0.991	47251.1	40171.2		36a	0.991	117015	550	0.991	94407	22607.9
32b	0.991	68025.6	202	0.991	47251.1	20774.4		36b	0.991	103886	550	0.991	94407	9479.16
33a	0.991	117543	208	0.991	56676	60867.3		37a	0.991	70372	556	0.991	51399.5	18972.5
33b	0.991	90543.4	208	0.991	56676	33867.4		37b	0.991	65614.7	556	0.991	51399.5	14215.2
34a	0.991	96651.1	214	0.991	50436.3	46214.8		38a	0.991	86623.4	562	0.991	62770.2	23853.1
34b	0.991	78955.7	214	0.991	50436.3	28519.4		38b	0.991	69883.4	562	0.991	62770.2	7113.22
35a	0.991	98598.7	220	0.991	52635.9	45962.9		39a	0.991	86951.4	568	0.991	73375.5	13575.9
35b	0.991	86189.4	220	0.991	52635.9	33553.6		39b	0.991	81353	568	0.991	73375.5	7977.52
36a	0.991	114697	226	0.991	65647.1	49050.2		40a	0.991	72213.4	574	0.991	52005.6	20207.8
36b	0.991	92904.7	226	0.991	65647.1	27257.6		40b	0.991	68743.8	574	0.991	52005.6	16738.2
37a	0.991	149661	232	0.991	87180	62481.1		41a	0.991	63211.7	580	0.991	41090.4	22121.3
37b	0.991	116591	232	0.991	87180	29411.4		41b	0.991	51321	580	0.991	41090.4	10230.6
38a	0.991	93137.7	238	0.991	50513.8	42623.9		42a	0.991	70089	586	0.991	51957.6	18131.4
38b	0.991	80544.6	238	0.991	50513.8	30030.8		42b	0.991	61402.6	586	0.991	51957.6	9444.99
39a	0.991	70814	244	0.991	41476.6	29337.4		43a	0.991	110323	592	0.991	87374.7	22947.8
39b	0.991	64810.1	244	0.991	41476.6	23333.5		43b	0.991	101699	592	0.991	87374.7	14324.4
40a	0.991	79890.3	250	0.991	43766.3	36124		44a	0.991	41784.1	598	0.991	32965	8819.06
40b	0.991	71061.8	250	0.991	43766.3	27295.5		44b	0.991	43721.6	598	0.991	32965	10756.6
41a	0.991	81089.9	256	0.991	46243.6	34846.3		45a	0.991	58719.7	602	0.991	44043.1	14676.7
41b	0.991	67377.3	256	0.991	46243.6	21133.7		46a	0.991	56679.5	608	0.991	39168.2	17511.3
42a	0.991	88709.3	262	0.991	44190.1	44519.2		46b	0.991	57209.6	608	0.991	39168.2	18041.4
42b	0.991	71000.5	262	0.991	44190.1	26810.4		47a	0.991	57028.9	614	0.991	41661.5	15367.3
43a	0.991	124815	268	0.991	65555.6	59259		47b	0.991	55702.4	614	0.991	41661.5	14040.9
43b	0.991	86452	268	0.991	65555.6	20896.4		48a	0.991	90838.4	620	0.991	68006.8	22831.6
44a	0.991	69030.9	274	0.991	39107.1	29923.8		48b	0.991	77148.8	620	0.991	68006.8	9142.01
44b	0.991	63618.4	274	0.991	39107.1	24511.3		49a	0.991	102577	626	0.991	73419.9	29157.5
46	0.991	92886.1	280	0.991	49062.1	43824		49b	0.991	85422.5	626	0.991	73419.9	12002.7
46a	0.991	105044	286	0.991	52587.8	52456.2		50a	0.991	105816	632	0.991	78601.1	27214.4
46b	0.991	80968.1	286	0.991	52587.8	28380.3		50b	0.991	93631.1	632	0.991	78601.1	15030
47a	0.991	172761	292	0.991	101634	71126.6		51a	0.991	76746.1	638	0.991	54311.8	22434.3
47b	0.991	139119	292	0.991	101634	37484.9		51b	0.991	74721.5	638	0.991	54311.8	20409.7
48a	0.991	114795	298	0.991	54502.1	60292.9
48b	0.991	83859	298	0.991	54502.1	29356.9
49a	0.991	158648	304	0.991	96394.3	62253.6
49b	0.991	130936	304	0.991	96394.3	34541.5
50a	0.991	78535.3	310	0.991	45168.6	33366.7
50b	0.991	63451.2	310	0.991	45168.6	18282.6
51a	0.991	95072.9	316	0.991	60300.2	34772.7
51b	0.991	79169	316	0.991	60300.2	18868.9
52a	0.991	102813	322	0.991	60522.1	42290.5
52b	0.991	82394.2	322	0.991	60522.1	21872.1
53a	0.991	84972.9	328	0.991	46786.1	38186.8
53b	0.991	69637.2	328	0.991	46786.1	22851.1
54a	0.991	76253	334	0.991	34848.5	41404.5
54b	0.991	57245	334	0.991	34848.5	22396.5
55a	0.991	77729.1	340	0.991	50290.9	27438.2
55b	0.991	73381.2	340	0.991	50290.9	23090.4
1a	0.991	89397.7	3	0.991	61875.4	27522.2		1a	0.991	63839.4	166	0.991	48270.6	15568.9
1b	0.991	84506.5	3	0.991	61875.4	22631.1		1b	0.991	60944	166	0.991	48270.6	12673.5
2a	0.991	88431.5	10	0.991	48462.9	39968.6		2a	0.991	18136.9	169	0.991	14031.3	4105.62
2b	0.991	82579.7	10	0.991	48462.9	34116.8		2b	0.991	15952.9	169	0.991	14031.3	1921.57
3a	0.991	100678	13	0.991	56563.3	44114.3		3a	0.991	62655.5	172	0.991	36354.4	26301.1
3b	0.991	96366.3	13	0.991	56563.3	39803		3b	0.991	43815	172	0.991	36354.4	7460.55
4a	0.991	121207	16	0.991	66305.5	54901.3		4a	0.991	84682.2	178	0.991	56859.1	27823.2
4b	0.991	93826.8	16	0.991	66305.5	27521.4		4b	0.991	74378.1	178	0.991	56859.1	17519.1
5a	0.991	91283.4	19	0.991	50403.3	40880		5a	0.991	64361.3	181	0.991	47905.5	16455.8
5b	0.991	77596.4	19	0.991	50403.3	27193.1		5b	0.991	57820.4	181	0.991	47905.5	9914.93
6a	0.991	118710	22	0.991	76492.2	42217.7		6a	0.991	93998.5	184	0.991	69557.7	24440.8
6b	0.991	104550	22	0.991	76492.2	28057.5		6b	0.991	102022	184	0.991	69557.7	32464.8
7a	0.991	115802	25	0.991	74143.9	41658.5		7a	0.991	144551	187	0.991	99306	45245.2
7b	0.991	96711.5	25	0.991	74143.9	22567.6		7b	0.991	122009	187	0.991	99306	22702.6
8a	0.991	129370	28	0.991	79651.2	49718.4		8a	0.991	54200.1	191	0.991	31689	22511.2
8b	0.991	117884	28	0.991	79651.2	38232.5		8b	0.991	40966	191	0.991	31689	9277.05
9a	0.991	84451.6	31	0.991	43395.7	41056		9a	0.991	60562.9	194	0.991	34000	26562.9
9b	0.991	72627.9	31	0.991	43395.7	29232.3		9b	0.991	39576.9	194	0.991	34000	5576.95
10a	0.991	100464	34	0.991	67826.9	32636.9		10a	0.991	66603.4	197	0.991	43755	22848.4
10b	0.991	84044.6	34	0.991	67826.9	16217.7		10b	0.991	64345.8	197	0.991	43755	20590.8
11a	0.991	107797	37	0.991	61702.4	46094.4		11a	0.991	73162.9	200	0.991	58933	14230
11b	0.991	91621.1	37	0.991	61702.4	29918.7		11b	0.991	75047.6	200	0.991	58933	16114.7
12a	0.991	131719	40	0.991	71350.1	60368.8		12a	0.991	94350.1	203	0.991	67772.9	26577.2
12b	0.991	101540	40	0.991	71350.1	30189.8		12b	0.991	83448.6	203	0.991	67772.9	15675.7
13a	0.991	101423	43	0.991	57991.7	43431.7		13a	0.991	48581.7	206	0.991	34769.6	13812.1
13b	0.991	86727.3	43	0.991	57991.7	28735.6		13b	0.991	45951.2	206	0.991	34769.6	11181.6
14a	0.991	80450.7	46	0.991	38486.1	41964.6		14a	0.991	116052	209	0.991	90892	25160.4
14b	0.991	72208.9	46	0.991	38486.1	33722.8		14b	0.991	109365	209	0.991	90892	18472.7
15a	0.991	82287.6	49	0.991	38988.4	43299.1		15a	0.991	69286.6	212	0.991	51856.7	17429.9
15b	0.991	75581	49	0.991	38988.4	36592.6		15b	0.991	69157.6	212	0.991	51856.7	17300.9
17a	0.991	80169	52	0.991	40546.2	39622.8		16a	0.991	111968	215	0.991	85410.9	26557
17b	0.991	64613	52	0.991	40546.2	24066.8		16b	0.991	102506	215	0.991	85410.9	17095.3
18a	0.991	105952	55	0.991	54887	51064.9		17a	0.991	102149	218	0.991	84490.5	17658.5
18b	0.991	80593.8	55	0.991	54887	25706.8		17b	0.991	96122.5	218	0.991	84490.5	11632
19a	0.991	102961	58	0.991	59527	43433.8		18a	0.991	64622.1	221	0.991	53512.9	11109.1
19b	0.991	97833.3	58	0.991	59527	38306.3		18b	0.991	63944	221	0.991	53512.9	10431.1
20a	0.991	108095	61	0.991	61692.9	46402.4		19a	0.991	76298.7	224	0.991	56110.3	20188.4
20b	0.991	101273	61	0.991	61692.9	39580		19b	0.991	82440.8	224	0.991	56110.3	26330.5
21a	0.991	123209	64	0.991	72187	51022.3		20a	0.991	63198.4	227	0.991	41204.8	21993.7
21b	0.991	89554.5	64	0.991	72187	17367.5		20b	0.991	50323.4	227	0.991	41204.8	9118.65
22a	0.991	145004	67	0.991	79007.3	65996.7		21	0.991	54629.3	229	0.991	44501.1	10128.2
22b	0.991	120251	67	0.991	79007.3	41243.8		22a	0.991	101863	232	0.991	74508.8	27354.2
23a	0.991	92409.9	70	0.991	56630.3	35779.6		22b	0.991	93590.2	232	0.991	74508.8	19081.3
23b	0.991	87137	70	0.991	56630.3	30506.7		23a	0.991	108308	235	0.991	80436.2	27871.8
24a	0.991	123537	73	0.991	73804.8	49732.7		23b	0.991	97248.4	235	0.991	80436.2	16812.1
24b	0.991	92888.1	73	0.991	73804.8	19083.3		24a	0.991	83550.5	238	0.991	63314.9	20235.6
25a	0.991	106636	76	0.991	64437.6	42198.1		24b	0.991	64567.1	238	0.991	63314.9	1252.18
25b	0.991	104757	76	0.991	64437.6	40319.7		25a	0.991	52967.6	241	0.991	41187.8	11779.8
26a	0.991	175588	79	0.991	116552	59036.1		25b	0.991	52627.7	241	0.991	41187.8	11439.9
26b	0.991	149179	79	0.991	116552	32627		26a	0.991	74878.1	244	0.991	69378	5500.18
27a	0.991	96248.9	82	0.991	45670.8	50578.1		26b	0.991	76872.6	244	0.991	69378	7494.61
27b	0.991	66843.8	82	0.991	45670.8	21173.1		27a	0.991	64065	247	0.991	44792.1	19272.9
28a	0.991	121411	85	0.991	73881	47530.3		27b	0.991	51555.8	247	0.991	44792.1	6763.69
28b	0.991	105275	85	0.991	73881	31394		28a	0.991	41907.7	249	0.991	29795.7	12112
30a	0.991	146104	88	0.991	70809.2	75295.2		29a	0.991	96805.1	252	0.991	74965.9	21839.2
30b	0.991	103899	88	0.991	70809.2	33090.2		29b	0.991	83331.1	252	0.991	74965.9	8365.12
31a	0.991	128817	91	0.991	68885.7	59931.4		30a	0.991	175056	255	0.991	148366	26690.1
31b	0.991	106814	91	0.991	68885.7	37928.2		30b	0.991	169498	255	0.991	148366	21131.8
32a	0.991	121245	94	0.991	64705.2	56539.4		31a	0.991	95561.4	259	0.991	81559.5	14001.9
32b	0.991	93094.3	94	0.991	64705.2	28389.1		31b	0.991	101335	259	0.991	81559.5	19775.7
33a	0.991	103336	97	0.991	52966.2	50369.8		31c	0.991	111055	259	0.991	81559.5	29495.4
33b	0.991	96233.6	97	0.991	52966.2	43267.4		32a	0.991	103860	262	0.991	78659	25201
34a	0.991	99138.3	100	0.991	55115.4	44023		32b	0.991	100031	262	0.991	78659	21372.3
34b	0.991	76152.6	100	0.991	55115.4	21037.3		34	0.991	68996.8	271	0.991	53711.9	15284.9
35a	0.991	88903.7	103	0.991	55158	33745.7		35a	0.991	80090	274	0.991	53919.3	26170.8
35b	0.991	69795.4	103	0.991	55158	14637.4		35b	0.991	61854.9	274	0.991	53919.3	7935.65
36a	0.991	81732.6	106	0.991	45696.9	36035.6		36a	0.991	58561.1	278	0.991	41122.3	17438.8
36b	0.991	63228	106	0.991	45696.9	17531.1		36b	0.991	52064.3	278	0.991	41122.3	10942
37a	0.991	120391	109	0.991	66169.1	54221.6		37a	0.991	69047.5	282	0.991	42468.1	26579.4
37b	0.991	109616	109	0.991	66169.1	43447.3		37b	0.991	56995	282	0.991	42468.1	14526.9
38a	0.991	85168.8	112	0.991	48160.4	37008.5		38a	0.991	42195	285	0.991	33791	8404.09
38b	0.991	69151.5	112	0.991	48160.4	20991.1		38b	0.991	35225.5	285	0.991	33791	1434.52
39a	0.991	85704.6	115	0.991	50655.7	35048.9		39a	0.991	97043.2	288	0.991	83555.6	13487.6
39b	0.991	75002	115	0.991	50655.7	24346.3		39b	0.991	92235.2	288	0.991	83555.6	8679.61
40a	0.991	81081.3	118	0.991	42674.1	38407.3		40a	0.991	45748.2	291	0.991	36036.1	9712.15
40b	0.991	62256	118	0.991	42674.1	19582		40b	0.991	41851.9	291	0.991	36036.1	5815.8
41a	0.991	74008.4	121	0.991	34842	39166.4		41a	0.991	52851.5	295	0.991	40999.5	11852
41b	0.991	59275.4	121	0.991	34842	24433.4		41b	0.991	48001.1	295	0.991	40999.5	7001.6
42a	0.991	79812.6	124	0.991	38471.1	41341.6		42a	0.991	69265	298	0.991	49325.5	19939.4
42b	0.991	67525.3	124	0.991	38471.1	29054.2		42b	0.991	63279.1	298	0.991	49325.5	13953.5
43a	0.991	88627.3	127	0.991	38197.8	50429.5		43a	0.991	39207.5	301	0.991	26777.4	12430.2
43b	0.991	67561.9	127	0.991	38197.8	29364.1		43b	0.991	32045.9	301	0.991	26777.4	5268.49
44a	0.991	82445.8	130	0.991	39792.2	42653.7		44	0.991	34239.8	304	0.991	20522.5	13717.4
44b	0.991	61044.3	130	0.991	39792.2	21252.1		45a	0.991	79189.7	307	0.991	57500.5	21689.2
45a	0.991	73257.2	133	0.991	40503.1	32754.1		45b	0.991	71124.8	307	0.991	57500.5	13624.3
45b	0.991	61172	133	0.991	40503.1	20668.8		46a	0.991	115401	311	0.991	89656.7	25744
46a	0.991	122159	136	0.991	62526.7	59632		46b	0.991	111193	311	0.991	89656.7	21535.8
46b	0.991	126811	136	0.991	62526.7	64284.2		47a	0.991	43042	314	0.991	32138.7	10903.3
47a	0.991	131086	139	0.991	71945.2	59140.7		47b	0.991	39927.6	314	0.991	32138.7	7788.95
47b	0.991	124095	139	0.991	71945.2	52149.8		48a	0.991	38820.6	317	0.991	25902.6	12918
48a	0.991	88509.4	142	0.991	43953	44556.4		48b	0.991	33281.9	317	0.991	25902.6	7379.31
48b	0.991	72541.3	142	0.991	43953	28588.3		49a	0.991	88876.8	320	0.991	63026.4	25850.5
49a	0.991	100528	145	0.991	50925.1	49603.4		49b	0.991	77998.3	320	0.991	63026.4	14972
49b	0.991	75468.5	145	0.991	50925.1	24543.4		50a	0.991	91673.3	323	0.991	66957.8	24715.5
50a	0.991	61100.3	148	0.991	27267	33833.3		50b	0.991	82876.7	323	0.991	66957.8	15918.9
50b	0.991	57576.6	148	0.991	27267	30309.6
51a	0.991	90418.6	151	0.991	49354	41064.6
51b	0.991	79252.8	151	0.991	49354	29898.7
52a	0.991	106859	154	0.991	49678.3	57180.6
52b	0.991	83747.7	154	0.991	49678.3	34069.4
53a	0.991	86944.2	157	0.991	33036.5	53907.8
53b	0.991	60815.6	157	0.991	33036.5	27779.1
54a	0.991	89047.5	160	0.991	49929	39118.4
54b	0.991	68011.6	160	0.991	49929	18082.5
55a	0.991	116958	163	0.991	68361.5	48596
55b	0.991	96132.5	163	0.991	68361.5	27771
