# Supplementary material for: Microtubule nucleation and γTuRC centrosome localization in interphase cells require ch-TOG
Source: Nat Commun. 2023 Jan 26;14:289. doi: 10.1038/s41467-023-35955-w (PMC9879976; doi:10.1038/s41467-023-35955-w)
Supplement: Supplementary file 4 — Source Data [file 41467_2023_35955_MOESM4_ESM.zip › Source data_2ndrev_JL/Quantifications and statistics/Figure 3/3B/Fig 3B_NEDD1.xlsx]

## Sheet: Sheet1
Centriolar NEDD1 immunostain in control and CKAP5 KD 30-10-22
Folders:
		control and chtog kd steadystate anedd1488 aTUBG1568 21-11-19
		control and chtog kd steadystate anedd1488 acetylatedTUB568 21-11-19
		control andchtog kd steady state aNEDD1488 aSAS6568 6-11-19
																	EXP1	EXP1	EXP2	EXP2	EXP3	EXP3			EXP1	EXP1	EXP2	EXP2	EXP3	EXP3
Control KD								CKAP5 KD									Control KD	CKAP5 KD	Control KD	CKAP5 KD	Control KD	CKAP5 KD			Control KD	CKAP5 KD	Control KD	CKAP5 KD	Control KD	CKAP5 KD
Image no	area	NEDD1 int.	Image no	area	Background Int.	Net NEDD1 Int.		Image no	area	NEDD1 int.	Image no	area	Background Int.	Net NEDD1 Int.			Net NEDD1 Int.	Net NEDD1 Int.	Net NEDD1 Int.	Net NEDD1 Int.	Net NEDD1 Int.	Net NEDD1 Int.			Normalized NEDD1 Int.	Normalized NEDD1 Int.	Normalized NEDD1 Int.	Normalized NEDD1 Int.	Normalized NEDD1 Int.	Normalized NEDD1 Int.
1a	0.991	192252	6	0.991	144878	47374.5		1a	0.991	65449.8	3	0.991	49233.3	16216.5			47374.5	16216.5	37764	23045.1	25021.2	11143.8			1.00164	0.342866	0.968005	0.590715	0.707805	0.315239
1b	0.991	194168	6	0.991	144878	49290.2		1b	0.991	60159.9	3	0.991	49233.3	10926.6			49290.2	10926.6	32614.7	11473.1	21532.2	14134.7			1.04214	0.23102	0.836012	0.29409	0.609108	0.399845
2a	0.991	176900	9	0.991	109097	67802.5		2a	0.991	72555.9	11	0.991	47375.6	25180.2			67802.5	25180.2	36239.8	23263.2	25242.1	34658.8			1.43355	0.532385	0.928934	0.596306	0.714053	0.980436
2b	0.991	172203	9	0.991	109097	63105.6		2b	0.991	55629	11	0.991	47375.6	8253.32			63105.6	8253.32	27022.4	23968.2	29817.9	8137.07			1.33424	0.1745	0.692666	0.614375	0.843497	0.230183
3a	0.991	125793	15	0.991	83907.9	41885.3		3a	0.991	77692.7	18	0.991	61143.9	16548.8			41885.3	16548.8	42899.2	17390.1	27173.2	15414.1			0.885581	0.34989	1.09963	0.445759	0.768681	0.436037
3b	0.991	130579	15	0.991	83907.9	46671.6		3b	0.991	70067	18	0.991	61143.9	8923.12			46671.6	8923.12	41270.2	8413.97	24167.7	8599.19			0.986776	0.188661	1.05788	0.215675	0.683661	0.243256
4a	0.991	113653	22	0.991	63858.8	49794.6		4a	0.991	45423.1	24	0.991	31516.3	13906.8			49794.6	13906.8	49107.6	21146	42305.6	11559			1.05281	0.294031	1.25877	0.542034	1.19675	0.326984
4b	0.991	109863	22	0.991	63858.8	46004.7		4b	0.991	36221.1	24	0.991	31516.3	4704.84			46004.7	4704.84	44814.5	11055.6	40841.3	8052.22			0.972676	0.0994743	1.14873	0.283387	1.15533	0.227783
5a	0.991	171953	28	0.991	109595	62357.5		5a	0.991	100815	32	0.991	74352.6	26462.7			62357.5	26462.7	28850	27113.1	40530.6	22625.4			1.31842	0.559501	0.739512	0.694988	1.14654	0.640032
5b	0.991	174324	28	0.991	109595	64728.7		5b	0.991	99636.9	32	0.991	74352.6	25284.3			64728.7	25284.3	36398.7	28607.7	38677.7	19353.2			1.36856	0.534586	0.933007	0.7333	1.09412	0.547468
6a	0.991	161616	34	0.991	112753	48863.2		6a	0.991	122696	38	0.991	100849	21846.6			48863.2	21846.6	26087.5	18249.2	48577.7	17289.3			1.03311	0.461902	0.668701	0.467781	1.37418	0.489084
6b	0.991	165397	34	0.991	112753	52644.4		6b	0.991	112948	38	0.991	100849	12098.5			52644.4	12098.5	32720.9	17723.6	43364.3	13243.3			1.11306	0.255798	0.838733	0.454309	1.2267	0.37463
7a	0.991	117923	40	0.991	71580.4	46343		7a	0.991	89849	44	0.991	70807.1	19041.9			46343	19041.9	49859.8	27635.4	40402.5	12212			0.979829	0.402602	1.27805	0.708377	1.14291	0.345455
7b	0.991	110975	40	0.991	71580.4	39394.2		7b	0.991	89419.5	44	0.991	70807.1	18612.4			39394.2	18612.4	41686.8	22559.1	40368.5	17978.8			0.83291	0.393521	1.06856	0.578256	1.14195	0.508588
8a	0.991	125888	46	0.991	84541.8	41346.1		8a	0.991	107239	50	0.991	84923.3	22315.6			41346.1	22315.6	45908.2	19631.9	53949.3	6439.3			0.87418	0.471818	1.17676	0.503223	1.52613	0.182156
8b	0.991	118374	46	0.991	84541.8	33832.1		8b	0.991	102649	50	0.991	84923.3	17726.1			33832.1	17726.1	40067.9	23006.2	48703	27983.3			0.71531	0.374782	1.02706	0.589717	1.37772	0.791598
9a	0.991	200526	52	0.991	141832	58694.5		9a	0.991	79527.9	58	0.991	60566.9	18961			58694.5	18961	37439.9	14518.8	35366.6	3782.26			1.24098	0.400893	0.959696	0.372161	1.00046	0.106993
9b	0.991	198201	52	0.991	141832	56369.2		9b	0.991	78225.1	58	0.991	60566.9	17658.2			56369.2	17658.2	34575.6	9350.6	35821.7	12347.5			1.19181	0.373348	0.886276	0.239684	1.01333	0.349288
10a	0.991	119754	58	0.991	80191.3	39562.8		10a	0.991	55694.3	64	0.991	39263.9	16430.4			39562.8	16430.4	40898.9	18617	28847	1713.14			0.836476	0.347388	1.04836	0.477208	0.81603	0.0484617
10b	0.991	112186	58	0.991	80191.3	31994.9		10b	0.991	41266.8	64	0.991	39263.9	2002.94			31994.9	2002.94	44099.3	9473.11	30256.1	20032			0.676468	0.0423482	1.1304	0.242824	0.855893	0.566669
11a	0.991	115237	64	0.991	86243.4	28993.6		11a	0.991	80407.8	70	0.991	66820.7	13587.1			28993.6	13587.1	38018.3	21771.3	34465.5	6312.3			0.613011	0.287272	0.974521	0.558063	0.974969	0.178564
11b	0.991	118008	64	0.991	86243.4	31764.6		11b	0.991	72329.7	70	0.991	66820.7	5509			31764.6	5509	40387.9	4974.61	27815.7	25286.8			0.671597	0.116477	1.03526	0.127514	0.786856	0.715318
12a	0.991	227343	3	0.991	172712	54631.2		12a	0.991	84467.7	76	0.991	65994.5	18473.2			54631.2	18473.2	47121.3	30142.9	44528.2	19182.2			1.15507	0.390578	1.20786	0.772653	1.25963	0.54263
12b	0.991	234060	3	0.991	172712	61348.4		12b	0.991	76338.4	76	0.991	65994.5	10343.8			61348.4	10343.8	39714.3	16947.1	40522.3	7924.04			1.29709	0.218699	1.018	0.434404	1.1463	0.224157
13a	0.991	132211	9	0.991	91740.4	40470.5		13a	0.991	63428.9	82	0.991	44735.2	18693.7			40470.5	18693.7	35728.1	20437.8	58058.8	13317.9			0.855668	0.39524	0.915818	0.523882	1.64238	0.376741
13b	0.991	123513	9	0.991	91740.4	31772.4		13b	0.991	54365.5	82	0.991	44735.2	9630.29			31772.4	9630.29	32704.4	22010.5	22524.5	12350.2			0.671762	0.203613	0.838311	0.564196	0.637178	0.349366
14a	0.991	185412	15	0.991	126967	58445		14a	0.991	4729.98	90	0.991	4108.83	621.152			58445	621.152	36409.2	24481.3	38116	6916.77			1.2357	0.013133	0.933277	0.627529	1.07824	0.195663
14b	0.991	184853	15	0.991	126967	57885.6		14b	0.991	5209.24	90	0.991	4108.83	1100.41			57885.6	1100.41	35223.2	12397.1	35860.8	6230.2			1.22387	0.023266	0.902874	0.317775	1.01444	0.176241
15a	0.991	163284	21	0.991	112068	51216.5		15a	0.991	153056	96	0.991	129279	23776.6			51216.5	23776.6	42790.7	21408	38485.8	9264.27			1.08287	0.502708	1.09685	0.548751	1.0887	0.26207
15b	0.991	154192	21	0.991	112068	42124.1		15b	0.991	138661	96	0.991	129279	9382.08			42124.1	9382.08	35694.9	21735.8	28068.2	8866.83			0.890629	0.198365	0.914968	0.557152	0.794001	0.250827
16a	0.991	208032	30	0.991	160513	47519.2		16a	0.991	57936.4	104	0.991	46952.7	10983.8			47519.2	10983.8	49386	33038.8	29776.8	14165.9			1.0047	0.23223	1.26591	0.846883	0.842332	0.400729
16b	0.991	202730	30	0.991	160513	42217.1		16b	0.991	53945.4	104	0.991	46952.7	6992.76			42217.1	6992.76	58394.3	21880.8	32151.8	7039.46			0.892595	0.147848	1.49682	0.560871	0.909519	0.199134
16c	0.991	196057	30	0.991	160513	35544.4		17a	0.991	95694.8	110	0.991	62443.7	33251			35544.4	33251	41050.2	15815.4	35137.8	20552.9			0.751515	0.703026	1.05224	0.405395	0.993987	0.581406
16d	0.991	209151	30	0.991	160513	48638.2		17b	0.991	78720.2	110	0.991	62443.7	16276.5			48638.2	16276.5	38498.9	8773.2	37001.7	12253.8			1.02836	0.344133	0.986841	0.224883	1.04671	0.346639
17a	0.991	103989	38	0.991	70858.4	33131		18a	0.991	78244.5	116	0.991	57427.1	20817.4			33131	20817.4	41888.3	23628.6	42239.9	11320.7			0.700488	0.440141	1.07372	0.605672	1.19489	0.320242
17b	0.991	117401	38	0.991	70858.4	46542.3		18b	0.991	70233.3	116	0.991	57427.1	12806.2			46542.3	12806.2	32442.6	4870.06	42784.2	4739.63			0.984042	0.270761	0.831601	0.124834	1.21029	0.134076
18a	0.991	124876	44	0.991	96052.4	28823.8		19a	0.991	65826.6	122	0.991	58536.6	7289.99			28823.8	7289.99	42885.6	18727.7	37018.9	15140.2			0.60942	0.154132	1.09929	0.480045	1.0472	0.42829
18b	0.991	122768	44	0.991	96052.4	26715.6		19b	0.991	66157.7	122	0.991	58536.6	7621.1			26715.6	7621.1	41761.4	8667.02	30783.7	2905.06			0.564846	0.161133	1.07047	0.222162	0.870816	0.082179
20a	0.991	150499	50	0.991	108555	41944.4		20a	0.991	101232	129	0.991	66959.3	34272.3			41944.4	34272.3	39695	27414.2	35787.7	15354.2			0.88683	0.724618	1.0175	0.702707	1.01237	0.434342
20b	0.991	151731	50	0.991	108555	43175.6		20b	0.991	86309	129	0.991	66959.3	19349.7			43175.6	19349.7	40286.5	7187.6	27933.2	6454.01			0.912861	0.40911	1.03266	0.184239	0.79018	0.182572
21a	0.991	160871	56	0.991	112347	48524.3		21a	0.991	120469	135	0.991	97153.5	23315.4			48524.3	23315.4	45889.1	17951.2	42815.6	12333.6			1.02595	0.492958	1.17628	0.460142	1.21118	0.348894
21b	0.991	161094	56	0.991	112347	48747		22a	0.991	96057	140	0.991	66664.6	29392.4			48747	29392.4	39936.9	21953.8	40244.2	12627			1.03066	0.621442	1.0237	0.562741	1.13844	0.357196
22a	0.991	196313	62	0.991	148757	47556.5		22b	0.991	78115	140	0.991	66664.6	11450.4			47556.5	11450.4	43036.4	21360.7	35483.9	14785.8			1.00549	0.242095	1.10315	0.547538	1.00378	0.418265
22b	0.991	200852	62	0.991	148757	52094.7		23a	0.991	182345	146	0.991	149381	32964.2			52094.7	32964.2	37917.1	12360.3	33348.3	15475.1			1.10144	0.696961	0.971927	0.316832	0.943365	0.437763
23a	0.991	133304	68	0.991	83511.2	49792.3		23b	0.991	165879	146	0.991	149381	16497.2			49792.3	16497.2	41100.8	25843.4	27217	14832.7			1.05276	0.348801	1.05354	0.662445	0.769922	0.419592
23b	0.991	122026	68	0.991	83511.2	38514.5		24a	0.991	68093	152	0.991	48140	19953			38514.5	19953	41189	31154.9	24663.5	6235.64			0.814311	0.421865	1.0558	0.798593	0.697686	0.176395
24a	0.991	165893	77	0.991	127627	38265.9		24b	0.991	52618.6	152	0.991	48140	4478.56			38265.9	4478.56	39928.9	28012.6	46521.7	16462			0.809054	0.0946902	1.0235	0.718047	1.31602	0.46568
24b	0.991	158485	77	0.991	127627	30857.9		25a	0.991	81650.8	158	0.991	66263	15387.7			30857.9	15387.7	37559.1	11942.1	42333.9	13785			0.652429	0.325342	0.962751	0.306112	1.19755	0.389953
25a	0.991	150104	83	0.991	101944	48160		25b	0.991	70902.5	158	0.991	66263	4639.44			48160	4639.44	36864.7	26492	25818.8	6840.36			1.01825	0.0980916	0.944952	0.679068	0.730369	0.193502
25b	0.991	149392	83	0.991	101944	47447.6		26a	0.991	84796.5	164	0.991	59149	25647.5			47447.6	25647.5	35321	24281.4	21843.9	12810.8			1.00318	0.542265	0.905383	0.622403	0.617926	0.362394
26a	0.991	146560	89	0.991	96539.9	50019.8		26b	0.991	66330.9	164	0.991	59149	7181.92			50019.8	7181.92	46505.1	7808.4	40994.1	7549.41			1.05757	0.151847	1.19206	0.200152	1.15965	0.21356
26b	0.991	129879	89	0.991	96539.9	33339.4		27a	0.991	84193.8	170	0.991	64901.3	19292.5			33339.4	19292.5	39870	17769.7	33152.1	12945.4			0.704893	0.4079	1.02199	0.455491	0.937814	0.366203
27a	0.991	199864	95	0.991	151853	48011		27b	0.991	83048	170	0.991	64901.3	18146.7			48011	18146.7	37592.2	15691.2	35228.8	7417.65			1.0151	0.383675	0.9636	0.402211	0.996559	0.209832
27b	0.991	188547	95	0.991	151853	36693.9		28a	0.991	58367.1	176	0.991	42432.2	15934.9			36693.9	15934.9	42864.1	13247.1	30315.6	21306.3			0.775819	0.336911	1.09874	0.339562	0.857574	0.602717
28a	0.248	210956	102	0.248	93918.6	117037		28b	0.991	50230.8	176	0.991	42432.2	7798.55			117037	7798.55	36070	16699.2	34347.8	18607.1			2.47451	0.164885	0.924582	0.428051	0.971638	0.526361
28b	0.248	210671	102	0.248	93918.6	116752		29a	0.991	42960.1	182	0.991	32131	10829.1			116752	10829.1	37378.9	22926	29204.9	12963			2.46849	0.228959	0.958133	0.587661	0.826154	0.366702
29a	0.991	185122	108	0.991	138347	46774.6		29b	0.991	44171.6	182	0.991	32131	12040.6			46774.6	12040.6	41647	14655.8	30589	13933			0.988954	0.254574	1.06754	0.375672	0.86531	0.394139
29b	0.991	187647	108	0.991	138347	49299.7		30a	0.991	73229.6	188	0.991	58140.1	15089.5			49299.7	15089.5	36928.4	26961.8	28332	13787.6			1.04234	0.319038	0.946586	0.691111	0.801462	0.390026
30a	0.991	86598.3	114	0.991	61265	25333.3		30b	0.991	64066.6	188	0.991	58140.1	5926.57			25333.3	5926.57	39302	4721.12	29012.8	10063.8			0.535621	0.125305	1.00743	0.121016	0.820721	0.284688
30b	0.991	86826.1	114	0.991	61265	25561.1		31a	0.991	58660	194	0.991	31842.4	26817.6			25561.1	26817.6	41316.7	17834.5	26475.3	4716.18			0.540437	0.567005	1.05907	0.457152	0.748938	0.133412
31a	0.991	149440	120	0.991	113205	36235.2		31b	0.991	33260.5	194	0.991	31842.4	1418.11			36235.2	1418.11	46030.3	22195.9	31888.4	8371.39			0.766121	0.0299831	1.17989	0.568947	0.902068	0.236812
31b	0.991	150903	120	0.991	113205	37697.8		32a	0.991	100598	200	0.991	70609.5	29988.8			37697.8	29988.8	37406.9	12506.7	26009.8	6425.51			0.797044	0.634052	0.958849	0.320584	0.735771	0.181766
32a	0.991	231624	132	0.991	172928	58696.2		32b	0.991	89341.8	200	0.991	70609.5	18732.2			58696.2	18732.2	43412	5948.87	21239.7	10096.9			1.24101	0.396055	1.11278	0.152487	0.600833	0.285624
32b	0.991	220029	132	0.991	172928	47100.7		33a	0.991	106370	206	0.991	79738.3	26632.1			47100.7	26632.1	45309.4	22423.8	28993.2	5922.17			0.99585	0.563081	1.16141	0.574788	0.820165	0.167528
33a	0.991	196726	138	0.991	140468	56257.9		33b	0.991	86988.4	206	0.991	79738.3	7250.17			56257.9	7250.17	31038.9	9018.08	37327.4	17370.4			1.18946	0.15329	0.795618	0.23116	1.05593	0.491379
33b	0.991	188926	138	0.991	140468	48458.5		34a	0.991	125910	212	0.991	101315	24594.8			48458.5	24594.8	36521.5	29992.9	28829.4	10483.4			1.02456	0.520007	0.936156	0.768807	0.815533	0.296555
34a	0.991	129174	144	0.991	84457.9	44716.3		34b	0.991	111527	212	0.991	101315	10212			44716.3	10212	29210.1	24934.1	42194	15474.6			0.945435	0.215912	0.748743	0.639134	1.19359	0.43775
34b	0.991	130552	144	0.991	84457.9	46093.9		35a	0.991	91862.9	218	0.991	66666.3	25196.6			46093.9	25196.6	36393	27180.7	28309.7	10672.9			0.974563	0.532731	0.93286	0.696723	0.80083	0.301918
35a	0.991	129805	150	0.991	90615.2	39189.4		35b	0.991	87075.7	218	0.991	66666.3	20409.4			39189.4	20409.4	37009.7	16395.3	33104	15429.4			0.82858	0.431515	0.948668	0.420261	0.936452	0.436471
35b	0.991	126179	150	0.991	90615.2	35563.3		36a	0.991	103392	224	0.991	79355.9	24036.2			35563.3	24036.2	39949	22378.6	18647.8	5281.9			0.751914	0.508197	1.02401	0.57363	0.527512	0.149416
36a	0.991	219024	156	0.991	151225	67798.7		36b	0.991	91594.2	224	0.991	79355.9	12238.4			67798.7	12238.4	34452.9	7129.81	29413.2	13849.8			1.43347	0.258756	0.88313	0.182758	0.832049	0.391786
36b	0.991	212335	156	0.991	151225	61109.7		37a	0.991	88507.3	230	0.991	69259.4	19247.9			61109.7	19247.9	32773	12399.3	24575.4	11370.9			1.29204	0.406958	0.84007	0.317832	0.695194	0.321662
37a	0.991	156496	162	0.991	108411	48085.5		37b	0.991	83624.2	230	0.991	69259.4	14364.8			48085.5	14364.8	39454	4997.39	31984.6	16547.1			1.01667	0.303715	1.01132	0.128098	0.904787	0.468088
37b	0.991	158149	162	0.991	108411	49738.3		38a	0.991	94442	236	0.991	65384.1	29058			49738.3	29058	39431.1	21590.1	31825.5	9948.12			1.05162	0.614373	1.01074	0.553419	0.900288	0.281415
38a	0.991	160633	168	0.991	114033	46600.1		38b	0.991	86896.2	236	0.991	65384.1	21512.2			46600.1	21512.2	46252	10838.5	54930	15383.6			0.985266	0.454831	1.18558	0.277823	1.55387	0.435174
38b	0.991	160795	168	0.991	114033	46762.6		39a	0.991	84680.3	242	0.991	59146.4	25533.9			46762.6	25533.9	45988.1	18814.5	40100.6	3271.08			0.988701	0.539862	1.17881	0.482272	1.13438	0.092533
39a	0.991	194976	174	0.991	143547	51428.8		39b	0.991	71067	242	0.991	59146.4	11920.6			51428.8	11920.6	37921.6	31583.3	45771.7	18346.6			1.08736	0.252037	0.972042	0.809575	1.2948	0.518993
39b	0.991	189384	174	0.991	143547	45836.7		40a	0.991	57221.5	248	0.991	43559.2	13662.3			45836.7	13662.3	34284.4	14968.5	39596.1	13697.7			0.969125	0.288862	0.878812	0.383687	1.1201	0.387485
40a	0.991	140681	180	0.991	98295.2	42385.9		40b	0.991	47602.4	248	0.991	43559.2	4043.21			42385.9	4043.21	46995.4	28939.7	38333.2	16209.1			0.896164	0.0854855	1.20463	0.741811	1.08438	0.458527
40b	0.991	142356	180	0.991	98295.2	44061.3		41a	0.991	78735.6	254	0.991	53492	25243.6			44061.3	25243.6	35328.1	16003.9	33012.5	24033.7			0.931587	0.533724	0.905565	0.410227	0.933866	0.679872
41a	0.991	194215	186	0.991	142566	51649.5		41b	0.991	70450	254	0.991	53492	16958			51649.5	16958	42710.8	20744.4	37868	4394.04			1.09202	0.358542	1.09481	0.531741	1.07122	0.124299
41b	0.991	188832	186	0.991	142566	46266.6		42a	0.991	84791	260	0.991	59844.5	24946.5			46266.6	24946.5	37620.4	15814.8	32884	17984.7			0.978214	0.527443	0.964322	0.40538	0.930231	0.508756
42a	0.991	133871	192	0.991	96414.6	37455.9		42b	0.991	73985.9	260	0.991	59844.5	14141.4			37455.9	14141.4	44369.2	15956.5	38884.4	15698.9			0.791929	0.298992	1.13731	0.409014	1.09997	0.444094
42b	0.991	131933	192	0.991	96414.6	35518.3		43a	0.991	119193	266	0.991	95830.4	23362.4			35518.3	23362.4	38147.6	18540.9	38678.2	14584.4			0.750963	0.49395	0.977837	0.475258	1.09414	0.412567
43a	0.991	107372	198	0.991	63363.6	44008.8		43b	0.991	111710	266	0.991	95830.4	15880			44008.8	15880	36065.6	16332.7	42099.4	14522.6			0.930478	0.33575	0.924469	0.418656	1.19092	0.41082
43b	0.991	97833.1	198	0.991	63363.6	34469.5		44a	0.991	62924.5	272	0.991	55371.9	7552.55			34469.5	7552.55	35743	24404.1	36958.3	16972.3			0.728787	0.159683	0.916201	0.62555	1.04549	0.480117
44a	0.991	133676	204	0.991	82661.7	51014.7		44b	0.991	66050.4	272	0.991	55371.9	10678.5			51014.7	10678.5	24601.7	14605.3	42765.2	14052.6			1.0786	0.225776	0.630615	0.374378	1.20975	0.397523
44b	0.991	126705	204	0.991	82661.7	44043.2		45a	0.991	158208	280	0.991	139771	18437.4			44043.2	18437.4	21983.7	20834.9	42106.4	10251.4			0.931204	0.38982	0.563508	0.534061	1.19112	0.289994
45a	0.991	153517	210	0.991	112193	41323.9		45b	0.991	155090	280	0.991	139771	15318.6			41323.9	15318.6	45231.6	7886.34	41301	8597.66			0.87371	0.32388	1.15942	0.20215	1.16833	0.243213
45b	0.991	155344	210	0.991	112193	43150.7		45c	0.991	144063	280	0.991	139771	4291.95			43150.7	4291.95	34131.2	28701.3	34501	8799.79			0.912334	0.0907447	0.874885	0.7357	0.975973	0.24893
46a	0.991	127148	216	0.991	78295.9	48852.3		45d	0.991	157731	280	0.991	139771	17959.5			48852.3	17959.5	36114	15387.7	44952.4	7377.49			1.03288	0.379717	0.92571	0.394433	1.27162	0.208696
46b	0.991	126450	216	0.991	78295.9	48153.7		46a	0.991	89152.5	290	0.991	74727.9	14424.6			48153.7	14424.6	33868.2	16811.1	41362	14023.1			1.01811	0.304979	0.868144	0.430919	1.17006	0.396689
47a	0.991	181538	222	0.991	120252	61286.6		46b	0.991	94359.6	290	0.991	74727.9	19631.7			61286.6	19631.7	42528.3	6101.82	41688.9	10345.6			1.29578	0.415073	1.09013	0.156408	1.17931	0.292659
47b	0.991	171255	222	0.991	120252	51003.5		46c	0.991	92500.7	290	0.991	74727.9	17772.8			51003.5	17772.8	36226.4	18307	37372.2	20842.6			1.07837	0.37577	0.928591	0.469264	1.05719	0.589599
48a	0.991	103739	228	0.991	60346.6	43392.4		46d	0.991	91268.5	290	0.991	74727.9	16540.6			43392.4	16540.6	30169.7	10251.6	49927.3	14769.2			0.917445	0.349717	0.773339	0.26278	1.41236	0.417794
48b	0.991	102552	228	0.991	60346.6	42205.7		47a	0.991	113532	299	0.991	89730.3	23802			42205.7	23802	33308.3		38126	14663.4			0.892353	0.503246	0.853792		1.07852	0.414802
49a	0.991	146449	234	0.991	97908.8	48540.6		47b	0.991	103927	299	0.991	89730.3	14196.7			48540.6	14196.7	47308.6		40533	15128.5			1.02629	0.300159	1.21266		1.14661	0.42796
49b	0.991	153383	234	0.991	97908.8	55474.5		48a	0.991	44266.3	305	0.991	30210.8	14055.5			55474.5	14055.5	43123		34171	21348.4			1.1729	0.297175	1.10537		0.966636	0.603907
50a	0.991	185436	240	0.991	126072	59363.9		48b	0.991	37366.6	305	0.991	30210.8	7155.8			59363.9	7155.8	40364.4		31753.1	15636.8			1.25513	0.151295	1.03466		0.89824	0.442336
50b	0.991	178511	240	0.991	126072	52439.4		49a	0.991	103367	311	0.991	80971.2				52439.4		43822.6		29493.9	12611.6			1.10873		1.1233		0.834329	0.356759
51a	0.991	137445	246	0.991	67129.7	70315.1		49b	0.991	94350.8	311	0.991	80971.2				70315.1				37410.8	11007			1.48667				1.05829	0.311367
51b	0.991	124203	246	0.991	67129.7	57073.1		50a	0.991	38860.9	317	0.991	27934.2				57073.1				32623	12303			1.2067				0.922846	0.348029
52a	2.367	70949.7	252	2.367	45656.3	25293.4		50b	0.991	36646.1	317	0.991	27934.2				25293.4				37397.6	3957.3			0.534777				1.05791	0.111945
52b	2.367	68917.6	252	2.367	45656.3	23261.3											23261.3				27527	14273.5			0.491812				0.778689	0.403771
53a	0.991	106620	255	0.991	68370.8	38249.1											38249.1					6722.25			0.8087					0.190161
53b	0.991	108010	255	0.991	68370.8	39639.6											39639.6					15938.1			0.8381					0.450862
54a	0.991	177855	264	0.991	110790	67065.2											67065.2					6241.99			1.41796					0.176575
54b	0.991	164796	264	0.991	110790	54006.2											54006.2					8919.48			1.14185					0.252316
																						4157.14								0.117598
																						19638.7								0.555543
1a	0.991	79157	3	0.991	41393	37764		1a	0.991	78645.1	153	0.991	55600	23045.1								13469								0.381015
1b	0.991	74007.7	3	0.991	41393	32614.7		1b	0.991	67073.1	153	0.991	55600	11473.1								15433.1								0.436576
2a	0.991	63969.4	6	0.991	27729.6	36239.8		2a	0.991	61477.9	156	0.991	38214.7	23263.2								12902								0.364975
2b	0.991	54752	6	0.991	27729.6	27022.4		2b	0.991	62182.8	156	0.991	38214.7	23968.2								17230.1								0.487409
3a	0.991	95040.5	9	0.991	52141.3	42899.2		3a	0.991	70951.2	159	0.991	53561.2	17390.1								9524.03								0.269418
3b	0.991	93411.5	9	0.991	52141.3	41270.2		3b	0.991	61975.2	159	0.991	53561.2	8413.97								17488.9								0.49473
4a	0.991	137980	12	0.991	88872	49107.6		4a	0.991	56232	162	0.991	35086.1	21146								14996.8								0.424232
4b	0.991	133687	12	0.991	88872	44814.5		4b	0.991	46141.6	162	0.991	35086.1	11055.6								19589								0.554137
5a	0.991	87121.5	15	0.991	58271.5	28850		5a	0.991	86562.8	165	0.991	59449.8	27113.1								6526.32								0.184618
5b	0.991	94670.2	15	0.991	58271.5	36398.7		5b	0.991	88057.4	165	0.991	59449.8	28607.7								12636.5								0.357463
6a	0.991	69053.3	18	0.991	42965.8	26087.5		6a	0.991	82206.3	168	0.991	63957.1	18249.2								17727								0.501466
6b	0.991	75686.7	18	0.991	42965.8	32720.9		6b	0.991	81680.7	168	0.991	63957.1	17723.6								9975.88								0.2822
7a	0.991	115338	21	0.991	65478.2	49859.8		7a	0.991	74516.6	171	0.991	46881.3	27635.4								11410.1								0.322772
7b	0.991	107165	21	0.991	65478.2	41686.8		7b	0.991	69440.3	171	0.991	46881.3	22559.1								18272.4								0.516894
8a	0.991	105933	24	0.991	60024.6	45908.2		8a	0.991	93144.2	174	0.991	73512.3	19631.9								18375.4								0.519807
8b	0.991	100093	24	0.991	60024.6	40067.9		8b	0.991	96518.5	174	0.991	73512.3	23006.2								16223.7								0.45894
9a	0.991	73415.4	27	0.991	35975.5	37439.9		9a	0.991	65964	177	0.991	51445.2	14518.8								13403.6								0.379163
9b	0.991	70551.1	27	0.991	35975.5	34575.6		9b	0.991	60795.8	177	0.991	51445.2	9350.6								13932.4								0.394123
10a	0.991	110987	30	0.991	70088.1	40898.9		10a	0.991	79904.6	180	0.991	61287.7	18617								13570.5								0.383886
10b	0.991	114187	30	0.991	70088.1	44099.3		10b	0.991	70760.8	180	0.991	61287.7	9473.11								9302.81								0.26316
11a	0.991	138745	33	0.991	100726	38018.3		11a	0.991	64845.5	183	0.991	43074.2	21771.3								11591								0.32789
11b	0.991	141114	33	0.991	100726	40387.9		11b	0.991	48048.8	183	0.991	43074.2	4974.61								6865.27								0.194206
12a	0.991	125599	36	0.991	78477.4	47121.3		12a	0.991	70022.5	186	0.991	39879.5	30142.9								11532.7								0.326239
12b	0.991	118192	36	0.991	78477.4	39714.3		12b	0.991	56826.6	186	0.991	39879.5	16947.1
13a	0.991	102516	39	0.991	66787.7	35728.1		13a	0.991	85268.3	189	0.991	64830.4	20437.8
13b	0.991	99492.1	39	0.991	66787.7	32704.4		13b	0.991	86841	189	0.991	64830.4	22010.5		Average	47297		39012.2		35350.4			Average of Normalized values	1	0.339369	1	0.467637	1	0.361086
14a	0.991	92782.1	42	0.991	56372.9	36409.2		15a	0.991	80996.3	192	0.991	56515	24481.3
14b	0.991	91596	42	0.991	56372.9	35223.2		15b	0.991	68912.1	192	0.991	56515	12397.1
15a	0.991	128142	45	0.991	85351.2	42790.7		16a	0.991	71993.7	195	0.991	50585.7	21408
15b	0.991	121046	45	0.991	85351.2	35694.9		16b	0.991	72321.4	195	0.991	50585.7	21735.8
16a	0.991	137365	48	0.991	87978.8	49386		17a	0.991	109842	198	0.991	76803.5	33038.8
16b	0.991	146373	48	0.991	87978.8	58394.3		17b	0.991	98684.3	198	0.991	76803.5	21880.8
17a	0.991	128341	51	0.991	87290.7	41050.2		18a	0.991	44683.4	201	0.991	28868	15815.4
17b	0.991	125790	51	0.991	87290.7	38498.9		18b	0.991	37641.2	201	0.991	28868	8773.2
18a	0.991	80932.6	54	0.991	39044.3	41888.3		19a	0.991	58745.4	204	0.991	35116.8	23628.6
18b	0.991	71487	54	0.991	39044.3	32442.6		19b	0.991	39986.8	204	0.991	35116.8	4870.06
19a	0.991	138358	57	0.991	95472	42885.6		20a	0.991	51453.8	207	0.991	32726.2	18727.7
19b	0.991	137233	57	0.991	95472	41761.4		20b	0.991	41393.2	207	0.991	32726.2	8667.02
20a	0.991	94733.1	60	0.991	55038.2	39695		21a	0.991	83531.2	210	0.991	56117	27414.2
20b	0.991	95324.7	60	0.991	55038.2	40286.5		21b	0.991	63304.6	210	0.991	56117	7187.6
21a	0.991	151219	63	0.991	105330	45889.1		22a	0.991	61538.8	213	0.991	43587.6	17951.2
21b	0.991	145267	63	0.991	105330	39936.9		22b	0.991	65541.4	213	0.991	43587.6	21953.8
22a	0.991	82823.4	66	0.991	39787	43036.4		23a	0.991	79747.2	216	0.991	58386.5	21360.7
22b	0.991	77704.1	66	0.991	39787	37917.1		23b	0.991	70746.8	216	0.991	58386.5	12360.3
23a	0.991	108164	69	0.991	67063.5	41100.8		24a	0.991	74441.3	219	0.991	48597.9	25843.4
23b	0.991	108252	69	0.991	67063.5	41189		24b	0.991	79752.8	219	0.991	48597.9	31154.9
24a	0.991	114401	72	0.991	74472	39928.9		25a	0.991	74313.2	222	0.991	46300.6	28012.6
24b	0.991	112031	72	0.991	74472	37559.1		25b	0.991	58242.8	222	0.991	46300.6	11942.1
25a	0.991	95130.2	75	0.991	58265.5	36864.7		26	0.991	74753.6	4	0.991	48261.7	26492
25b	0.991	93586.5	75	0.991	58265.5	35321		27a	0.991	60580.8	7	0.991	36299.5	24281.4
26a	0.991	149568	78	0.991	103063	46505.1		27b	0.991	44107.9	7	0.991	36299.5	7808.4
26b	0.991	142933	78	0.991	103063	39870		28a	0.991	52109.5	10	0.991	34339.8	17769.7
27a	0.991	120867	81	0.991	83274.9	37592.2		28b	0.991	50030.9	10	0.991	34339.8	15691.2
27b	0.991	126139	81	0.991	83274.9	42864.1		29a	0.991	49725.3	13	0.991	36478.2	13247.1
28a	0.991	109852	84	0.991	73782.2	36070		29b	0.991	53177.4	13	0.991	36478.2	16699.2
28b	0.991	111161	84	0.991	73782.2	37378.9		30a	0.991	67864.5	16	0.991	44938.5	22926
29a	0.991	118387	87	0.991	76740	41647		30b	0.991	59594.3	16	0.991	44938.5	14655.8
29b	0.991	113668	87	0.991	76740	36928.4		31a	0.991	99653.6	20	0.991	72691.8	26961.8
30a	0.991	117089	90	0.991	77787.2	39302		31b	0.991	77413	20	0.991	72691.8	4721.12
30b	0.991	119104	90	0.991	77787.2	41316.7		32a	0.991	82349.9	23	0.991	64515.4	17834.5
31a	0.991	111727	93	0.991	65697	46030.3		32b	0.991	86711.3	23	0.991	64515.4	22195.9
31b	0.991	103104	93	0.991	65697	37406.9		33a	0.991	38200.5	26	0.991	25693.8	12506.7
32a	0.991	102100	96	0.991	58688.4	43412		33b	0.991	31642.7	26	0.991	25693.8	5948.87
32b	0.991	103998	96	0.991	58688.4	45309.4		34a	0.991	60917.1	29	0.991	38493.3	22423.8
33a	0.991	111998	97	0.991	80958.9	31038.9		34b	0.991	47511.4	29	0.991	38493.3	9018.08
33b	0.991	117480	97	0.991	80958.9	36521.5		35a	0.991	106011	32	0.991	76017.7	29992.9
34a	0.991	87453.9	102	0.991	58243.8	29210.1		35b	0.991	100952	32	0.991	76017.7	24934.1
34b	0.991	94636.7	102	0.991	58243.8	36393		36a	0.991	92110.4	38	0.991	64929.7	27180.7
35a	0.991	117341	105	0.991	80331.4	37009.7		36b	0.991	81325	38	0.991	64929.7	16395.3
35b	0.991	120280	105	0.991	80331.4	39949		37a	0.991	78352.1	42	0.991	55973.5	22378.6
36a	0.991	115804	108	0.991	81350.8	34452.9		37b	0.991	63103.3	42	0.991	55973.5	7129.81
36b	0.991	114124	108	0.991	81350.8	32773		39a	0.991	45622.5	45	0.991	33223.2	12399.3
37a	0.991	115095	111	0.991	75640.8	39454		39b	0.991	38220.5	45	0.991	33223.2	4997.39
37b	0.991	115072	111	0.991	75640.8	39431.1		40a	0.991	97263.7	51	0.991	75673.6	21590.1
38a	0.991	135253	114	0.991	89001.5	46252		40b	0.991	86512.1	51	0.991	75673.6	10838.5
38b	0.991	134990	114	0.991	89001.5	45988.1		40c	0.991	94488.1	51	0.991	75673.6	18814.5
39a	0.991	95250	117	0.991	57328.4	37921.6		41a	0.991	110876	55	0.991	79292.6	31583.3
39b	0.991	91612.9	117	0.991	57328.4	34284.4		41b	0.991	94261.1	55	0.991	79292.6	14968.5
40a	0.991	110535	120	0.991	63539.5	46995.4		42a	0.991	114476	58	0.991	85536.4	28939.7
40b	0.991	98867.6	120	0.991	63539.5	35328.1		42b	0.991	101540	58	0.991	85536.4	16003.9
41a	0.991	113671	123	0.991	70960.3	42710.8		43	0.991	63271.2	60	0.991	42526.8	20744.4
41b	0.991	108581	123	0.991	70960.3	37620.4		44a	0.991	69341.5	64	0.991	53526.7	15814.8
42a	0.991	101269	126	0.991	56900	44369.2		44b	0.991	69483.2	64	0.991	53526.7	15956.5
42b	0.991	95047.6	126	0.991	56900	38147.6		45a	0.991	64771.2	67	0.991	46230.3	18540.9
43a	0.991	85051.8	129	0.991	48986.2	36065.6		45b	0.991	62563.1	67	0.991	46230.3	16332.7
43b	0.991	84729.2	129	0.991	48986.2	35743		46a	0.991	111328	70	0.991	86923.6	24404.1
44a	0.991	55073	132	0.991	30471.3	24601.7		46b	0.991	101529	70	0.991	86923.6	14605.3
44b	0.991	52455	132	0.991	30471.3	21983.7		47a	0.991	98173.6	73	0.991	77338.7	20834.9
45a	0.991	106093	135	0.991	60861.9	45231.6		47b	0.991	85225	73	0.991	77338.7	7886.34
45b	0.991	94993.1	135	0.991	60861.9	34131.2		48a	0.991	80202.3	77	0.991	51501	28701.3
46a	0.991	116462	138	0.991	80347.8	36114		48b	0.991	66888.7	77	0.991	51501	15387.7
46b	0.991	114216	138	0.991	80347.8	33868.2		49a	0.991	51887.7	81	0.991	35076.6	16811.1
47a	0.991	114435	141	0.991	71907.1	42528.3		49b	0.991	41178.4	81	0.991	35076.6	6101.82
47b	0.991	108134	141	0.991	71907.1	36226.4		50a	0.991	55575.1	84	0.991	37268.1	18307
48a	0.991	81230.7	144	0.991	51061	30169.7		50b	0.991	47519.7	84	0.991	37268.1	10251.6
48b	0.991	84369.4	144	0.991	51061	33308.3
49a	0.991	111032	147	0.991	63723.8	47308.6
49b	0.991	106847	147	0.991	63723.8	43123
50a	0.991	125130	150	0.991	84765.9	40364.4
50b	0.991	128588	150	0.991	84765.9	43822.6
1a	0.991	65696.6	90	0.991	40675.4	25021.2		1a	0.991	34935.9	93	0.991	23792.1	11143.8
1b	0.991	62207.6	90	0.991	40675.4	21532.2		1b	0.991	37926.8	93	0.991	23792.1	14134.7
2a	0.991	83866	93	0.991	58623.9	25242.1		2a	0.991	84051.1	96	0.991	49392.3	34658.8
2b	0.991	88441.9	93	0.991	58623.9	29817.9		2b	0.991	57529.3	96	0.991	49392.3	8137.07
3a	0.991	73236.4	96	0.991	46063.2	27173.2		3a	0.991	55118.5	99	0.991	39704.5	15414.1
3b	0.991	70230.9	96	0.991	46063.2	24167.7		3b	0.991	48303.7	99	0.991	39704.5	8599.19
4a	0.991	133368	99	0.991	91062.4	42305.6		4a	0.991	31917.5	102	0.991	20358.5	11559
4b	0.991	131904	99	0.991	91062.4	40841.3		4b	0.991	28410.7	102	0.991	20358.5	8052.22
5a	0.991	145902	102	0.991	105371	40530.6		5a	0.991	67666	105	0.991	45040.6	22625.4
5b	0.991	144049	102	0.991	105371	38677.7		5b	0.991	64393.9	105	0.991	45040.6	19353.2
6a	0.991	91129.3	105	0.991	42551.7	48577.7		6a	0.991	42656.3	108	0.991	25367	17289.3
6b	0.991	85915.9	105	0.991	42551.7	43364.3		6b	0.991	38610.3	108	0.991	25367	13243.3
7a	0.991	73435.8	108	0.991	33033.3	40402.5		7	0.991	35356.9	110	0.991	23144.9	12212
7b	0.991	73401.8	108	0.991	33033.3	40368.5		8a	0.991	52430.7	113	0.991	34451.9	17978.8
8a	0.991	141681	111	0.991	87731.3	53949.3		8b	0.991	40891.2	113	0.991	34451.9	6439.3
8b	0.991	136434	111	0.991	87731.3	48703		10a	0.991	69484.4	117	0.991	41501.1	27983.3
9a	0.991	138697	114	0.991	103330	35366.6		10b	0.991	45283.3	117	0.991	41501.1	3782.26
9b	0.991	139152	114	0.991	103330	35821.7		11a	0.991	39815.6	120	0.991	27468.1	12347.5
10a	0.991	74761.8	117	0.991	45914.8	28847		11b	0.991	29181.3	120	0.991	27468.1	1713.14
10b	0.991	76171	117	0.991	45914.8	30256.1		12a	0.991	61180.7	124	0.991	41148.8	20032
11a	0.991	85241.7	120	0.991	50776.2	34465.5		12b	0.991	47461.1	124	0.991	41148.8	6312.3
11b	0.991	78591.9	120	0.991	50776.2	27815.7		13a	0.991	63359.3	127	0.991	38072.6	25286.8
12a	0.991	136175	123	0.991	91646.9	44528.2		13b	0.991	57254.8	127	0.991	38072.6	19182.2
12b	0.991	132169	123	0.991	91646.9	40522.3		14a	0.991	47197.5	131	0.991	39273.5	7924.04
13a	0.991	125640	126	0.991	67581.3	58058.8		14b	0.991	52591.4	131	0.991	39273.5	13317.9
13b	0.991	90105.8	126	0.991	67581.3	22524.5		14c	0.991	51623.7	131	0.991	39273.5	12350.2
14a	0.991	90836.3	129	0.991	52720.2	38116		15a	0.991	26570.1	134	0.991	19653.3	6916.77
14b	0.991	88581	129	0.991	52720.2	35860.8		15b	0.991	25883.5	134	0.991	19653.3	6230.2
15a	0.991	79543.8	132	0.991	41058	38485.8		16a	0.991	40281.7	137	0.991	31017.4	9264.27
15b	0.991	69126.3	132	0.991	41058	28068.2		16b	0.991	39884.2	137	0.991	31017.4	8866.83
16a	0.991	89900.3	135	0.991	60123.5	29776.8		17a	0.991	48993.9	140	0.991	34828	14165.9
16b	0.991	92275.4	135	0.991	60123.5	32151.8		17b	0.991	41867.4	140	0.991	34828	7039.46
17a	0.991	103677	140	0.991	68539.5	35137.8		18a	0.991	49203.4	143	0.991	28650.5	20552.9
17b	0.991	105541	140	0.991	68539.5	37001.7		18b	0.991	40904.3	143	0.991	28650.5	12253.8
17c	0.991	110779	140	0.991	68539.5	42239.9		19a	0.991	59188	146	0.991	47867.3	11320.7
17d	0.991	111324	140	0.991	68539.5	42784.2		19b	0.991	52606.9	146	0.991	47867.3	4739.63
18a	0.991	95980	143	0.991	58961.1	37018.9		20a	0.991	51007.9	149	0.991	35867.6	15140.2
18b	0.991	89744.8	143	0.991	58961.1	30783.7		20b	0.991	38772.7	149	0.991	35867.6	2905.06
19a	0.991	67332.5	146	0.991	31544.8	35787.7		21a	0.991	38640.4	152	0.991	23286.3	15354.2
19b	0.991	59478	146	0.991	31544.8	27933.2		21b	0.991	29740.3	152	0.991	23286.3	6454.01
20a	0.991	134296	149	0.991	91480.7	42815.6		22a	0.991	28527.3	155	0.991	16193.8	12333.6
20b	0.991	131725	149	0.991	91480.7	40244.2		22b	0.991	28820.8	155	0.991	16193.8	12627
21a	0.991	90126.7	152	0.991	54642.8	35483.9		23a	0.991	77472	158	0.991	62686.1	14785.8
21b	0.991	87991.1	152	0.991	54642.8	33348.3		23b	0.991	78161.2	158	0.991	62686.1	15475.1
22a	0.991	103177	5	0.991	75959.7	27217		24	0.991	37674	160	0.991	22841.3	14832.7
22b	0.991	100623	5	0.991	75959.7	24663.5		25a	0.991	39774.3	164	0.991	33538.7	6235.64
22c	0.991	122481	5	0.991	75959.7	46521.7		25b	0.991	50000.6	164	0.991	33538.7	16462
22d	0.991	118294	5	0.991	75959.7	42333.9		26a	0.991	36623.4	167	0.991	22838.4	13785
23a	0.991	68115.3	8	0.991	42296.5	25818.8		26b	0.991	29678.7	167	0.991	22838.4	6840.36
23b	0.991	64140.4	8	0.991	42296.5	21843.9		27a	0.991	52603.7	170	0.991	39792.9	12810.8
24a	0.991	128052	13	0.991	87057.9	40994.1		27b	0.991	47342.3	170	0.991	39792.9	7549.41
24b	0.991	120210	13	0.991	87057.9	33152.1		29a	0.991	70851.6	173	0.991	57906.1	12945.4
25a	0.991	77569.8	16	0.991	42341	35228.8		29b	0.991	65323.8	173	0.991	57906.1	7417.65
25b	0.991	72656.6	16	0.991	42341	30315.6		30a	0.991	88027.8	176	0.991	66721.5	21306.3
26a	0.991	90262.7	19	0.991	55914.9	34347.8		30a	0.991	85328.6	176	0.991	66721.5	18607.1
26b	0.991	85119.8	19	0.991	55914.9	29204.9		31a	0.991	60926.5	179	0.991	47963.5	12963
27a	0.991	72436.3	22	0.991	41847.2	30589		31b	0.991	61896.4	179	0.991	47963.5	13933
27b	0.991	70179.2	22	0.991	41847.2	28332		32a	0.991	52031.5	183	0.991	38243.9	13787.6
28a	0.991	110225	25	0.991	81212.3	29012.8		32b	0.991	48307.7	183	0.991	38243.9	10063.8
28b	0.991	107688	25	0.991	81212.3	26475.3		32c	0.991	42960.1	183	0.991	38243.9	4716.18
29a	0.991	96998.7	28	0.991	65110.3	31888.4		33a	0.991	43249.3	186	0.991	34877.9	8371.39
29b	0.991	91120.1	28	0.991	65110.3	26009.8		33b	0.991	41303.4	186	0.991	34877.9	6425.51
30a	0.991	96749.6	31	0.991	75509.9	21239.7		34a	0.991	37170.8	189	0.991	27073.9	10096.9
30b	0.991	104503	31	0.991	75509.9	28993.2		34b	0.991	32996	189	0.991	27073.9	5922.17
31a	0.991	138581	34	0.991	101254	37327.4		35a	0.991	62829.5	192	0.991	45459.1	17370.4
31b	0.991	130083	34	0.991	101254	28829.4		35b	0.991	55942.4	192	0.991	45459.1	10483.4
32a	0.991	122674	37	0.991	80480.1	42194		36a	0.991	66497.6	195	0.991	51022.9	15474.6
32b	0.991	108790	37	0.991	80480.1	28309.7		36b	0.991	61695.8	195	0.991	51022.9	10672.9
33a	0.991	80400.2	40	0.991	47296.2	33104		37a	0.991	80025.9	198	0.991	64596.5	15429.4
33b	0.991	65944	40	0.991	47296.2	18647.8		37b	0.991	69878.4	198	0.991	64596.5	5281.9
34a	0.991	87647.1	45	0.991	58233.9	29413.2		38a	0.991	44679.9	201	0.991	30830.1	13849.8
34b	0.991	82809.3	45	0.991	58233.9	24575.4		38b	0.991	42201	201	0.991	30830.1	11370.9
34c	0.991	90218.4	45	0.991	58233.9	31984.6		39a	0.991	73241.4	204	0.991	56694.3	16547.1
34d	0.991	90059.4	45	0.991	58233.9	31825.5		39b	0.991	66642.5	204	0.991	56694.3	9948.12
35a	0.991	142712	48	0.991	87782.3	54930		40a	0.991	49911.3	207	0.991	34527.7	15383.6
35b	0.991	127883	48	0.991	87782.3	40100.6		40b	0.991	37798.8	207	0.991	34527.7	3271.08
36a	0.991	106506	51	0.991	60734.7	45771.7		41a	0.991	73359.8	210	0.991	55013.2	18346.6
36b	0.991	100331	51	0.991	60734.7	39596.1		41b	0.991	68710.9	210	0.991	55013.2	13697.7
37a	0.991	78810	54	0.991	40476.8	38333.2		42a	0.991	92732.7	214	0.991	76523.6	16209.1
37b	0.991	73489.3	54	0.991	40476.8	33012.5		42b	0.991	100557	214	0.991	76523.6	24033.7
38a	0.991	116552	57	0.991	78684.1	37868		42c	0.991	80917.6	214	0.991	76523.6	4394.04
38b	0.991	111568	57	0.991	78684.1	32884		43a	0.991	80743.3	217	0.991	62758.5	17984.7
39a	0.991	90345.2	60	0.991	51460.8	38884.4		43b	0.991	78457.4	217	0.991	62758.5	15698.9
39b	0.991	90139	60	0.991	51460.8	38678.2		44a	0.991	57637.3	220	0.991	43052.9	14584.4
41a	0.991	115719	63	0.991	73619.1	42099.4		44b	0.991	57575.5	220	0.991	43052.9	14522.6
41b	0.991	110577	63	0.991	73619.1	36958.3		45a	0.991	75676.9	223	0.991	58704.6	16972.3
42a	0.991	106048	66	0.991	63283.3	42765.2		45b	0.991	72757.2	223	0.991	58704.6	14052.6
42b	0.991	105390	66	0.991	63283.3	42106.4		46a	0.991	37252.9	226	0.991	27001.5	10251.4
43a	0.991	111519	69	0.991	70217.8	41301		46b	0.991	35599.2	226	0.991	27001.5	8597.66
43b	0.991	104719	69	0.991	70217.8	34501		47a	0.991	36620.1	229	0.991	27820.3	8799.79
44a	0.991	89116.7	72	0.991	44164.4	44952.4		47b	0.991	35197.8	229	0.991	27820.3	7377.49
44b	0.991	85526.4	72	0.991	44164.4	41362		48a	0.991	52068.5	232	0.991	38045.4	14023.1
45a	0.991	117782	75	0.991	76093.6	41688.9		48b	0.991	48391	232	0.991	38045.4	10345.6
45b	0.991	113466	75	0.991	76093.6	37372.2		49a	0.991	63257.8	235	0.991	42415.2	20842.6
46a	0.991	167274	78	0.991	117347	49927.3		49b	0.991	57184.4	235	0.991	42415.2	14769.2
46b	0.991	155473	78	0.991	117347	38126		50a	0.991	39833.4	238	0.991	25170	14663.4
47a	0.991	81111.2	81	0.991	40578.1	40533		50b	0.991	40298.5	238	0.991	25170	15128.5
47b	0.991	74749.1	81	0.991	40578.1	34171		51a	0.991	62784.9	241	0.991	41436.6	21348.4
48a	0.991	92881.5	84	0.991	61128.4	31753.1		51b	0.991	57073.3	241	0.991	41436.6	15636.8
48b	0.991	90622.3	84	0.991	61128.4	29493.9		52a	0.991	41225.1	244	0.991	28613.5	12611.6
49a	0.991	102161	87	0.991	64750	37410.8		52b	0.991	39620.5	244	0.991	28613.5	11007
49b	0.991	97372.9	87	0.991	64750	32623		53a	0.991	33000.1	247	0.991	20697.1	12303
50a	0.991	104045	90	0.991	66647.2	37397.6		53b	0.991	24654.4	247	0.991	20697.1	3957.3
50b	0.991	94174.1	90	0.991	66647.2	27527		54a	0.991	60384.6	250	0.991	46111.1	14273.5
								54b	0.991	52833.4	250	0.991	46111.1	6722.25
								55a	0.991	57403.1	253	0.991	41465	15938.1
								55b	0.991	47707	253	0.991	41465	6241.99
								56a	0.991	33722.5	256	0.991	24803	8919.48
								56b	0.991	28960.1	256	0.991	24803	4157.14
								57a	0.991	61880.1	259	0.991	42241.5	19638.7
								57b	0.991	55710.5	259	0.991	42241.5	13469
								58a	0.991	51370.5	262	0.991	35937.4	15433.1
								58b	0.991	48839.4	262	0.991	35937.4	12902
								59a	0.991	53151.4	265	0.991	35921.3	17230.1
								59b	0.991	45445.3	265	0.991	35921.3	9524.03
								60a	0.991	96611.1	268	0.991	79122.2	17488.9
								60b	0.991	94119	268	0.991	79122.2	14996.8
								62a	0.991	62497.7	271	0.991	42908.7	19589
								62b	0.991	49435.1	271	0.991	42908.7	6526.32
								63a	0.991	54167.5	274	0.991	41531	12636.5
								63b	0.991	59258	274	0.991	41531	17727
								64a	0.991	64681.5	277	0.991	54705.6	9975.88
								64b	0.991	66115.7	277	0.991	54705.6	11410.1
								65	0.991	60843	280	0.991	42570.5	18272.4
								67	0.991	63209	282	0.991	44833.6	18375.4
								68a	0.991	63920.8	285	0.991	47697.1	16223.7
								68b	0.991	61100.7	285	0.991	47697.1	13403.6
								69a	0.991	65221.6	289	0.991	51289.2	13932.4
								69b	0.991	64859.7	289	0.991	51289.2	13570.5
								70a	0.991	36337	292	0.991	27034.2	9302.81
								70b	0.991	38625.3	292	0.991	27034.2	11591
								71a	0.991	42589.3	295	0.991	35724	6865.27
								71b	0.991	47256.7	295	0.991	35724	11532.7
