# Supplementary material for: Microtubule nucleation and γTuRC centrosome localization in interphase cells require ch-TOG
Source: Nat Commun. 2023 Jan 26;14:289. doi: 10.1038/s41467-023-35955-w (PMC9879976; doi:10.1038/s41467-023-35955-w)
Supplement: Supplementary file 4 — Source Data [file 41467_2023_35955_MOESM4_ESM.zip › Source data_2ndrev_JL/Quantifications and statistics/Figure 3/3B/Fig 3B_Pericentrin.xlsx]

## Sheet: Sheet1
Pericentrin immunostain in control and CKAP5 KD 30-10-22
Folders used:	u2os control and ckap5 kd NM MTs 5sec 10sec pericentrin488 TUBG1568 02102020
	u2os control and ckap5 kd mts apericentrin488 aAcetTUB568 16102020
																Exp1	Exp1	Exp2	Exp2			Exp1	Exp1	Exp2	Exp2
Control KD								CKAP5 KD								Control KD	CKAP5 KD	Control KD	CKAP5 KD			Control KD	CKAP5 KD	Control KD	CKAP5 KD
Image no	area	PCNT int.	Image no	area	Background Int.	Net PCNT Int.		Image no	area	PCNT int.	Image no	area	Background Int.	Net PCNT Int.		Net PCNT Int.	Net PCNT Int.	Net PCNT Int.	Net PCNT Int.			Normalized PCNT Int.	Normalized PCNT Int.	Normalized PCNT Int.	Normalized PCNT Int.
1a	0.991	90209.2	3	0.991	51229.8	38979.4		1a	0.991	90845.6	343	0.991	65816.2	25029.4		38979.4	25029.4	48827.4	31589.4			1.54169	0.989949	1.84152	1.19139
1b	0.991	78920.5	3	0.991	51229.8	27690.7		1b	0.991	79462.8	343	0.991	65816.2	13646.5		27690.7	13646.5	26809.7	17441.2			1.09521	0.53974	1.01113	0.657795
2a	0.991	69427.7	9	0.991	42222.3	27205.4		2a	0.991	48842.3	349	0.991	31317.7	17524.6		27205.4	17524.6	27997.3	30711.6			1.07601	0.693123	1.05592	1.15829
2b	0.991	66356.9	9	0.991	42222.3	24134.6		2b	0.991	48655	349	0.991	31317.7	17337.3		24134.6	17337.3	23714.1	10153.9			0.954559	0.685714	0.894375	0.382956
3a	0.991	83512.6	16	0.991	55703.3	27809.3		3	0.991	64698.8	354	0.991	44601.5	20097.4		27809.3	20097.4	30664.6	38691.3			1.0999	0.79488	1.15651	1.45924
3b	0.991	80057.4	16	0.991	55703.3	24354.1		4a	0.991	68662.9	362	0.991	42191.3	26471.6		24354.1	26471.6	23772.2	24270.2			0.963241	1.04699	0.896567	0.91535
4a	0.991	61056.8	22	0.991	38026.8	23030		4b	0.991	59166.7	362	0.991	42191.3	16975.4		23030	16975.4	38098.4	31380.6			0.910869	0.671401	1.43688	1.18352
4b	0.991	62583.4	22	0.991	38026.8	24556.6		5a	0.991	112735	368	0.991	79533.2	33202.3		24556.6	33202.3	23000.2	28721.7			0.971248	1.3132	0.86745	1.08324
5a	0.991	64814.6	28	0.991	43977.8	20836.8		5b	0.991	104505	368	0.991	79533.2	24971.4		20836.8	24971.4	30941.2	27987.1			0.824126	0.987656	1.16695	1.05553
5b	0.991	65521.9	28	0.991	43977.8	21544.1		7	0.991	67277.1	374	0.991	43142.5	24134.6		21544.1	24134.6	23719.4	23295.4			0.852102	0.954558	0.894577	0.878584
6a	0.991	74260.4	34	0.991	47204.2	27056.2		8	0.991	94285.5	378	0.991	67371.9	26913.6		27056.2	26913.6	23082.4	46420.9			1.07011	1.06447	0.870552	1.75076
6b	0.991	70346.4	34	0.991	47204.2	23142.2		9a	0.991	71463.4	383	0.991	50500.6	20962.8		23142.2	20962.8	15882	51587.7			0.915307	0.829109	0.59899	1.94563
7a	0.991	65384.9	40	0.991	51282.8	14102.2		9b	0.991	68338	383	0.991	50500.6	17837.4		14102.2	17837.4	19553	44719.8			0.557762	0.705494	0.73744	1.68661
7b	0.991	65076.2	40	0.991	51282.8	13793.4		10a	0.991	69438.5	389	0.991	49008.6	20429.9		13793.4	20429.9	21551.3	31730.2			0.54555	0.808034	0.812808	1.1967
8a	0.991	76636.8	46	0.991	52396	24240.8		10b	0.991	75867.8	389	0.991	49008.6	26859.2		24240.8	26859.2	28494	28437.4			0.958759	1.06232	1.07465	1.07252
8b	0.991	68103.8	46	0.991	52396	15707.9		11a	0.991	152013	395	0.991	101640	50372.8		15707.9	50372.8	20220.5	17807.7			0.621269	1.99232	0.762615	0.671618
9a	0.991	61285.2	52	0.991	36624.2	24661		11b	0.991	120429	395	0.991	101640	18789.3		24661	18789.3	30004.7	38040.5			0.975379	0.743144	1.13163	1.4347
9b	0.991	59417.8	52	0.991	36624.2	22793.6		12a	0.991	70175.1	401	0.991	45700.4	24474.7		22793.6	24474.7	20053.6	18081.2			0.901521	0.968011	0.75632	0.68193
10a	0.991	66380.8	58	0.991	45769.9	20610.9		12b	0.991	53377.3	401	0.991	42700.4	10676.9		20610.9	10676.9	36341.4	41889.1			0.815189	0.422288	1.37061	1.57984
10b	0.991	62862.8	58	0.991	45769.9	17092.8		13a	0.991	118558	413	0.991	88607.8	29950.3		17092.8	29950.3	21695.2	12910.5			0.676047	1.18458	0.818233	0.486919
11a	0.991	72480.1	64	0.991	41203.3	31276.8		13b	0.991	102678	413	0.991	88607.8	14070.6		31276.8	14070.6	44590.9	29853			1.23704	0.556512	1.68175	1.1259
11b	0.991	68891	64	0.991	41203.3	27687.7		14a	0.991	150309	422	0.991	117581	32727.8		27687.7	32727.8	37675.2	23136			1.09509	1.29443	1.42092	0.872573
12a	0.991	63775	70	0.991	35242.9	28532.1		14b	0.991	143091	422	0.991	117581	25510.6		28532.1	25510.6	24666.3	35606.4			1.12849	1.00898	0.930288	1.34289
12b	0.991	44587.2	70	0.991	35242.9	9344.33		15a	0.991	79617.8	428	0.991	50386.4	29231.3		9344.33	29231.3	15155.7	23644.1			0.369582	1.15614	0.571598	0.891736
13a	0.991	90052.7	76	0.991	56828.7	33223.9		15b	0.991	67584.5	428	0.991	50386.4	17198		33223.9	17198	41854.5	39234.8			1.31405	0.680207	1.57854	1.47974
13b	0.991	90069.5	76	0.991	56828.7	33240.7		16a	0.991	168937	434	0.991	133645	35292.1		33240.7	35292.1	25813	21792.8			1.31472	1.39585	0.973537	0.821916
14a	0.991	75041.8	82	0.991	51977.7	23064.1		16b	0.991	149855	434	0.991	133645	16210.1		23064.1	16210.1	35394.1	34792.2			0.912218	0.641132	1.33489	1.31219
14b	0.991	61776.3	82	0.991	51977.7	9798.59		17a	0.991	92851.3	443	0.991	61401.5	31449.8		9798.59	31449.8	29248.1	27255.9			0.387548	1.24389	1.10309	1.02796
15a	0.991	68006.8	88	0.991	40684.9	27321.9		17b	0.991	88384.7	443	0.991	61401.5	26983.2		27321.9	26983.2	24067.1	55977.3			1.08062	1.06723	0.907688	2.11118
15b	0.991	66179.9	88	0.991	40684.9	25495		18a	0.991	99549.9	449	0.991	77724.5	21825.4		25495	21825.4	17760.5	42468.8			1.00836	0.863226	0.669835	1.60171
16a	0.991	81527.7	94	0.991	58667.1	22860.6		18b	0.991	101566	449	0.991	77724.5	23841.4		22860.6	23841.4	25622.2	43079.1			0.904169	0.942963	0.966341	1.62473
16b	0.991	84304.8	94	0.991	58667.1	25637.7		19a	0.991	120767	455	0.991	81234	39533		25637.7	39533	16061.2	27964.8			1.01401	1.56359	0.605747	1.05469
17a	0.991	76649.8	100	0.991	42183	34466.7		19b	0.991	101610	455	0.991	81234	20376.5		34466.7	20376.5	24691.6	55768.6			1.36321	0.805918	0.931243	2.10331
17b	0.991	72405.6	100	0.991	42183	30222.6		20a	0.991	122950	461	0.991	92615.7	30334.4		30222.6	30334.4	12370.2	31541.5			1.19535	1.19977	0.46654	1.18959
18a	0.991	85563.6	106	0.991	59476.1	26087.5		20b	0.991	110844	461	0.991	92615.7	18228.8		26087.5	18228.8	34948.2	32964.3			1.0318	0.720974	1.31807	1.24325
18b	0.991	81752.4	106	0.991	59476.1	22276.3		21a	0.991	81004	467	0.991	49778.9	31225.2		22276.3	31225.2	22882.8	10977.7			0.88106	1.235	0.863022	0.414023
19a	0.991	77299.6	112	0.991	53973.8	23325.8		21b	0.991	76140.1	467	0.991	49778.9	26361.2		23325.8	26361.2	31998.8	43402.7			0.922568	1.04262	1.20683	1.63693
19b	0.991	71028.9	112	0.991	53973.8	17055.1		22	0.991	46046.9	472	0.991	29922.3	16124.6		17055.1	16124.6	14800.8	28435.4			0.674553	0.637752	0.55821	1.07244
20a	0.991	68376.1	118	0.991	43834.9	24541.3		23	0.991	75005.7	477	0.991	45944.1	29061.6		24541.3	29061.6	25179.9				0.970643	1.14943	0.949658
20b	0.991	67697.9	118	0.991	43834.9	23863		24a	0.991	94516.3	482	0.991	68024.5	26491.8		23863	26491.8	21383.4				0.943817	1.04779	0.806474
21a	0.991	94770.2	124	0.991	57203.7	37566.5		24b	0.991	103409	482	0.991	68024.5	35384.9		37566.5	35384.9					1.48581	1.39953
21b	0.991	90534.5	124	0.991	57203.7	33330.8		26a	0.991	144364	488	0.991	105571	38792.5		33330.8	38792.5					1.31828	1.5343
22a	0.991	90020.8	130	0.991	66522.7	23498.1		26b	0.991	126270	488	0.991	105571	20698.7		23498.1	20698.7					0.929384	0.818666
22b	0.991	88058.3	130	0.991	66522.7	21535.6		27a	0.991	52235.1	494	0.991	42213.9	10021.2		21535.6	10021.2					0.851763	0.396353
23a	0.991	89372.3	136	0.991	66605.1	22767.3		27b	0.991	51018.7	494	0.991	42213.9	8804.82		22767.3	8804.82					0.900478	0.348243
23b	0.991	90885.2	136	0.991	66605.1	24280.2		28a	0.991	112645	500	0.991	69278.4	43366.3		24280.2	43366.3					0.960316	1.7152
24a	0.991	105288	142	0.991	73911.3	31376.7		28b	0.991	88197.9	500	0.991	69278.4	18919.4		31376.7	18919.4					1.24099	0.748291
24b	0.991	105643	142	0.991	73911.3	31731.7		29a	0.991	49653.6	505	0.991	34687.2	14966.4		31731.7	14966.4					1.25504	0.591942
25a	0.991	103858	157	0.991	73287.2	30570.9		29b	0.991	47973.5	505	0.991	34687.2	13286.3		30570.9	13286.3					1.20912	0.525493
25b	0.991	103360	157	0.991	73287.2	30073.3		30	0.991	56958.8	510	0.991	35298.9	21660		30073.3	21660					1.18944	0.856684
27a	0.991	182652	166	0.991	153516	29136.1		31a	0.991	53785.8	516	0.991	25844.7	27941.1		29136.1	27941.1					1.15238	1.10511
27b	0.991	186105	166	0.991	153516	32589.2		31b	0.991	45159.4	516	0.991	25844.7	19314.7		32589.2	19314.7					1.28895	0.763923
26a	0.991	134965	160	0.991	99923.6	35041.4		32a	0.991	144989	523	0.991	94517.9	50471.5		35041.4	50471.5					1.38594	1.99622
26b	0.991	126697	160	0.991	99923.6	26773.2		32b	0.991	116974	523	0.991	94517.9	22456.4		26773.2	22456.4					1.05892	0.888182
27a	0.991	86305.4	169	0.991	59544.9	26760.5		33a	0.991	102093	529	0.991	65642.3	36450.9		26760.5	36450.9					1.05842	1.44169
27b	0.991	77594.4	169	0.991	59544.9	18049.5		33b	0.991	109549	529	0.991	65642.3	43907.1		18049.5	43907.1					0.713883	1.73659
28a	0.991	81686.4	178	0.991	53763.5	27923		34a	0.991	116025	535	0.991	85504.4	30520.3		27923	30520.3					1.10439	1.20712
28b	0.991	72783.5	178	0.991	53763.5	19020		34b	0.991	113978	535	0.991	85504.4	28473.7		19020	28473.7					0.752269	1.12618
29a	0.991	75013.8	184	0.991	47802.5	27211.3		35a	0.991	64569.3	541	0.991	43503.7	21065.6		27211.3	21065.6					1.07625	0.833174
29b	0.991	67783.4	184	0.991	47802.5	19980.9		35b	0.991	58839.3	541	0.991	43503.7	15335.6		19980.9	15335.6					0.790275	0.606545
30a	0.991	97584.6	187	0.991	59556.1	38028.5		36a	0.991	125567	547	0.991	85042.4	40524.6		38028.5	40524.6					1.50408	1.60281
30b	0.991	89100.1	187	0.991	59556.1	29544		36b	0.991	111947	547	0.991	85042.4	26904.4		29544	26904.4					1.16851	1.06411
31a	0.991	119886	193	0.991	86851.5	33034.6		37a	0.991	89473.5	553	0.991	54140.6	35332.9		33034.6	35332.9					1.30657	1.39747
31b	0.991	125937	193	0.991	86851.5	39085.8		37b	0.991	86223.3	553	0.991	54140.6	32082.7		39085.8	32082.7					1.5459	1.26892
32a	0.991	88737	199	0.991	63681.9	25055.1		38a	0.991	140711	559	0.991	105828	34882.3		25055.1	34882.3					0.990966	1.37964
32b	0.991	88221.4	199	0.991	63681.9	24539.5		38b	0.991	130263	559	0.991	105828	24435		24539.5	24435					0.970574	0.966442
33a	0.991	90082	205	0.991	55044.8	35037.2		39a	0.991	146556	565	0.991	116929	29626.8		35037.2	29626.8					1.38577	1.17178
33b	0.991	77785	205	0.991	55044.8	22740.2		39b	0.991	144857	565	0.991	116929	27927.6		22740.2	27927.6					0.899407	1.10458
34a	0.991	114008	211	0.991	89283.7	24724.5		40a	0.991	109679	571	0.991	68929.5	40749.9		24724.5	40749.9					0.977888	1.61172
34b	0.991	109289	211	0.991	89283.7	20005.3		40b	0.991	99152	571	0.991	68929.5	30222.5		20005.3	30222.5					0.791237	1.19534
35a	0.991	96494.3	217	0.991	49918.8	46575.5		41a	0.991	84678.6	577	0.991	59327.9	25350.6		46575.5	25350.6					1.84213	1.00265
35b	0.991	73679.9	217	0.991	49918.8	23761.1		41b	0.991	81063.3	577	0.991	59327.9	21735.4		23761.1	21735.4					0.939786	0.859665
36a	0.991	82267.1	223	0.991	50706.7	31560.4		42a	0.991	83381.2	583	0.991	58916.9	24464.3		31560.4	24464.3					1.24826	0.9676
36b	0.991	73570.3	223	0.991	50706.7	22863.6		42b	0.991	76044.3	583	0.991	58916.9	17127.4		22863.6	17127.4					0.90429	0.677416
37a	0.991	75602.6	229	0.991	44748.1	30854.5		43a	0.991	143736	589	0.991	96283.3	47453		30854.5	47453					1.22034	1.87684
37b	0.991	67766.9	229	0.991	44748.1	23018.9		43b	0.991	118256	589	0.991	96283.3	21972.8		23018.9	21972.8					0.910431	0.869055
38a	0.991	76694.2	235	0.991	47267.4	29426.8		44a	0.991	68813.2	595	0.991	46302.4	22510.8		29426.8	22510.8					1.16387	0.890336
38b	0.991	79424.1	235	0.991	47267.4	32156.8		44b	0.991	67632.3	595	0.991	46302.4	21329.9		32156.8	21329.9					1.27185	0.843629
39a	0.991	75757.8	241	0.991	53915.6	21842.1		45	0.991	103379	600	0.991	71818.9	31560.1		21842.1	31560.1					0.863889	1.24825
39b	0.991	76716.2	241	0.991	53915.6	22800.6		46a	0.991	99254.5	605	0.991	66877.7	32376.8		22800.6	32376.8					0.901797	1.28055
40a	0.991	64636.8	247	0.991	41760.1	22876.7		46b	0.991	85387.2	605	0.991	66877.7	18509.5		22876.7	18509.5					0.904807	0.732078
40b	0.991	57486.2	247	0.991	41760.1	15726.1		47a	0.991	123785	611	0.991	92031	31753.7		15726.1	31753.7					0.621991	1.25591
41a	0.991	68438.3	253	0.991	46902.8	21535.5		47b	0.991	120552	611	0.991	92031	28521.4		21535.5	28521.4					0.851762	1.12806
41b	0.991	63849	253	0.991	46902.8	16946.2		48a	0.991	99860.1	617	0.991	68167.4	31692.7		16946.2	31692.7					0.670248	1.25349
42a	0.991	66403.4	259	0.991	39488.5	26914.9		48b	0.991	85279.2	617	0.991	68167.4	17111.8		26914.9	17111.8					1.06452	0.676797
42b	0.991	65751.7	259	0.991	39488.5	26263.2		49a	0.991	109191	623	0.991	65535.9	43655.6		26263.2	43655.6					1.03875	1.72664
43a	0.991	61900.3	265	0.991	43558.3	18342		49b	0.991	81775.1	623	0.991	65535.9	16239.2		18342	16239.2					0.725453	0.642286
43b	0.991	61097.4	265	0.991	43558.3	17539.1		50a	0.991	98647.9	629	0.991	71686.2	26961.7		17539.1	26961.7					0.693696	1.06638
44a	0.991	61830.5	271	0.991	38058.7	23771.8		50b	0.991	87358.7	629	0.991	71686.2	15672.5		23771.8	15672.5					0.94021	0.619871
44b	0.991	57043	271	0.991	38058.7	18984.2		51a	0.991	107553	635	0.991	72316.6	35236.3		18984.2	35236.3					0.750854	1.39365
45a	0.991	63386.3	277	0.991	42430.9	20955.4		51b	0.991	99346.5	635	0.991	72316.6	27030		20955.4	27030					0.828817	1.06908
46a	0.991	82369.7	283	0.991	52000.5	30369.2										30369.2						1.20115
46b	0.991	71285.5	283	0.991	52000.5	19285										19285						0.76275
47a	0.991	86993	289	0.991	48374	38619										38619						1.52744
47b	0.991	80151.2	289	0.991	48374	31777.3										31777.3						1.25684
48a	0.991	67480	295	0.991	40877.2	26602.9										26602.9						1.05218
48b	0.991	60339.6	295	0.991	40877.2	19462.4										19462.4						0.769768
49a	0.991	131298	301	0.991	94662.6	36635.4										36635.4						1.44898
49b	0.991	121860	301	0.991	94662.6	27197.7										27197.7						1.07571
50a	0.991	77096.2	307	0.991	51602.5	25493.8										25493.8						1.00832
50b	0.991	69520.9	307	0.991	51602.5	17918.5										17918.5						0.708701
51a	0.991	59254.4	313	0.991	40550.6	18703.8										18703.8						0.739762
51b	0.991	62585.2	313	0.991	40550.6	22034.6										22034.6						0.871501
52a	0.991	79435.6	319	0.991	55241.7	24193.9										24193.9						0.956905
52b	0.991	76207.1	319	0.991	55241.7	20965.4										20965.4						0.829213
53a	0.991	63839.6	325	0.991	40479.4	23360.2										23360.2						0.923931
53b	0.991	57596.8	325	0.991	40479.4	17117.4										17117.4						0.677016
54a	0.991	55319.3	331	0.991	30518.3	24800.9										24800.9						0.980913
54b	0.991	49239.2	331	0.991	30518.3	18720.9										18720.9						0.740439
55a	0.991	64645.2	337	0.991	39298.6	25346.6										25346.6						1.00249
55b	0.991	58774.3	337	0.991	39298.6	19475.7										19475.7						0.770294
2a	0.991	51249.6	4	0.991	2422.22	48827.4		1a	0.991	118382	68	0.991	86792.6	31589.4	Avg	25283.5		26514.7			Average of Normalized values	1	1.03509	1	1.19473
2b	0.991	29231.9	4	0.991	2422.22	26809.7		1b	0.991	104234	68	0.991	86792.6	17441.2
3a	0.991	30434.2	8	0.991	2436.94	27997.3		2a	0.991	80125.3	71	0.991	49413.7	30711.6
3b	0.991	26151	8	0.991	2436.94	23714.1		2b	0.991	59567.7	71	0.991	49413.7	10153.9
4a	0.991	32575.9	11	0.991	1911.29	30664.6		3a	0.991	106100	74	0.991	67408.8	38691.3
4b	0.991	25683.5	11	0.991	1911.29	23772.2		3b	0.991	91679	74	0.991	67408.8	24270.2
5a	0.991	39566.3	14	0.991	1467.92	38098.4		4a	0.991	102120	77	0.991	70739.4	31380.6
5b	0.991	24468.1	14	0.991	1467.92	23000.2		4b	0.991	99461.1	77	0.991	70739.4	28721.7
6a	0.991	80866.6	20	0.991	49925.3	30941.2		5a	0.991	81200.3	80	0.991	53213.1	27987.1
6b	0.991	73644.8	20	0.991	49925.3	23719.4		5b	0.991	76508.5	80	0.991	53213.1	23295.4
7a	0.991	61889.1	23	0.991	38806.7	23082.4		6a	0.991	125810	84	0.991	79389.3	46420.9
7b	0.991	54688.8	23	0.991	38806.7	15882		6b	0.991	130977	84	0.991	79389.3	51587.7
8a	0.991	70803.4	26	0.991	51250.5	19553		7a	0.991	166964	87	0.991	122244	44719.8
8b	0.991	72801.8	26	0.991	51250.5	21551.3		7b	0.991	153974	87	0.991	122244	31730.2
9a	0.991	59710.4	29	0.991	31216.4	28494		8a	0.991	84707.5	90	0.991	56270	28437.4
9b	0.991	51436.9	29	0.991	31216.4	20220.5		8b	0.991	74077.8	90	0.991	56270	17807.7
10a	0.991	84190.3	175	0.991	54185.6	30004.7		9a	0.991	106122	96	0.991	68081.7	38040.5
10b	0.991	74239.2	175	0.991	54185.6	20053.6		9b	0.991	86162.9	96	0.991	68081.7	18081.2
11a	0.991	117918	35	0.991	81576.7	36341.4		10a	0.991	141804	99	0.991	99914.6	41889.1
11b	0.991	103272	35	0.991	81576.7	21695.2		10b	0.991	112825	99	0.991	99914.6	12910.5
12a	0.991	109162	38	0.991	64570.8	44590.9		11a	0.991	86377.8	103	0.991	56524.9	29853
12b	0.991	102246	38	0.991	64570.8	37675.2		11b	0.991	79660.9	103	0.991	56524.9	23136
13a	0.991	73509.7	41	0.991	48843.4	24666.3		12a	0.991	117440	107	0.991	81833.7	35606.4
13b	0.991	63999.1	41	0.991	48843.4	15155.7		12b	0.991	105478	107	0.991	81833.7	23644.1
14a	0.991	93195.8	44	0.991	51341.2	41854.5		13a	0.991	143056	112	0.991	103821	39234.8
14b	0.991	77154.2	44	0.991	51341.2	25813		13b	0.991	125614	112	0.991	103821	21792.8
15a	0.991	78435.1	47	0.991	43041.1	35394.1		14a	0.991	37601.5	118	0.991	2809.25	34792.2
15b	0.991	72289.2	47	0.991	43041.1	29248.1		14b	0.991	30065.2	118	0.991	2809.25	27255.9
16a	0.991	68827.4	154	0.991	44760.3	24067.1		15a	0.991	59244.6	121	0.991	3267.24	55977.3
16b	0.991	62520.8	154	0.991	44760.3	17760.5		15b	0.991	45736.1	121	0.991	3267.24	42468.8
17a	0.991	93619.7	53	0.991	67997.5	25622.2		16a	0.991	46806.2	126	0.991	3727.12	43079.1
17b	0.991	84058.7	53	0.991	67997.5	16061.2		16b	0.991	31691.9	126	0.991	3727.12	27964.8
18a	0.991	74194.9	151	0.991	49503.3	24691.6		18a	0.991	59668.8	129	0.991	3900.21	55768.6
18b	0.991	61873.5	151	0.991	49503.3	12370.2		18b	0.991	35441.7	129	0.991	3900.21	31541.5
19a	0.991	78273.8	148	0.991	43325.6	34948.2		20a	0.991	35279.3	133	0.991	2315.02	32964.3
19b	0.991	66208.4	148	0.991	43325.6	22882.8		20b	0.991	13292.7	133	0.991	2315.02	10977.7
20a	0.991	81256.7	145	0.991	49257.9	31998.8		19a	0.991	47015.3	139	0.991	3612.57	43402.7
20b	0.991	64058.6	145	0.991	49257.9	14800.8		19b	0.991	32048	139	0.991	3612.57	28435.4
21a	0.991	61162.5	65	0.991	35982.6	25179.9
21b	0.991	57366	65	0.991	35982.6	21383.4
