# Supplementary material for: Microtubule nucleation and γTuRC centrosome localization in interphase cells require ch-TOG
Source: Nat Commun. 2023 Jan 26;14:289. doi: 10.1038/s41467-023-35955-w (PMC9879976; doi:10.1038/s41467-023-35955-w)
Supplement: Supplementary file 4 — Source Data [file 41467_2023_35955_MOESM4_ESM.zip › Source data_2ndrev_JL/Quantifications and statistics/Figure 3/3E/Figure 3E.xlsx]

## Sheet: Sheet1
centriolar CKAP5 immunostain in the presence of MTs upon control and NEDD1 KD 4-11-22
Folders used:		u2os MTs ckd and NEDD1kd ackap5488 TUBG1568 6-11-2020
		u2os NM MTs ckd and NEDD1kd ackap5488 acetyTUB568 30-10-2020
		centriole staining for only mother cell quantified
Control KD								NEDD1 KD									Control KD	CKAP5 KD	Control KD	CKAP5 KD			Control KD	CKAP5 KD	Control KD	CKAP5 KD
image no	area	CKAP5	image no	area	background	net CKAP5		Image no	area	CKAP5	image no	area	background	Net CKAP5			Net CKAP5 int	Net CKAP5 int	Net CKAP5 int	Net CKAP5 int			Normalized CKAP5 int	Normalized CKAP5 int	Normalized CKAP5 int	Normalized CKAP5 int
1	0.991	112924	4	0.991	84961	27963.1		1	0.991	64543.4	56	0.991	51011.5	13531.9			27963.1	13531.9	14951.1	4246.78			1.06476	0.515258	0.611115	0.173584
2	0.991	87226	6	0.991	46732	40494		2	0.991	31918.8	58	0.991	26151.7	5767.01			40494	5767.01	24671.3	5782.48			1.5419	0.219592	1.00843	0.236355
3	0.991	129948	8	0.991	111110	18838.8		3	0.991	80641.2	60	0.991	74333.4	6307.8			18838.8	6307.8	34252.3	10442.7			0.71733	0.240184	1.40004	0.426841
4	0.991	99580.4	10	0.991	74147.6	25432.8		4	0.991	96231.2	62	0.991	82831	13400.2			25432.8	13400.2	25732.4	4865.79			0.968411	0.510242	1.0518	0.198886
5	0.991	69066.2	12	0.991	52171.8	16894.4		5	0.991	75086.2	64	0.991	62690.7	12395.4			16894.4	12395.4	17849	15577			0.643294	0.471984	0.729567	0.6367
6	0.991	109931	14	0.991	83824.2	26107		6	0.991	96148.6	66	0.991	83276.8	12871.8			26107	12871.8	14611.1	3377.97			0.994085	0.490124	0.59722	0.138073
7	0.991	116128	16	0.991	88703.4	27424.8		7	0.991	62654.4	68	0.991	60141.2	2513.2			27424.8	2513.2	12999.8	8123.98			1.04426	0.0956958	0.531358	0.332063
8	0.991	82461.2	18	0.991	59207.6	23253.6		8	0.991	60525.3	71	0.991	44724.1	15801.2			23253.6	15801.2	22035	12180.5			0.885432	0.601668	0.900667	0.497871
9	0.991	119054	20	0.991	95665.5	23388.4		9	0.991	71083.5	73	0.991	58113.2	12970.3			23388.4	12970.3	31745	7204.43			0.890567	0.493874	1.29756	0.294477
10	0.991	102090	22	0.991	74444	27645.6		10	0.991	83243.9	75	0.991	73280.9	9962.92			27645.6	9962.92	27760.9	5507.66			1.05267	0.379361	1.13471	0.225122
11	0.991	97739.6	24	0.991	64930.9	32808.7		11	0.991	40993.2	77	0.991	32275	8718.19			32808.7	8718.19	24586.8	5559			1.24927	0.331965	1.00497	0.227221
12	0.991	90021	26	0.991	69528.9	20492		12	0.991	84444.7	79	0.991	68575.2	15869.5			20492	15869.5	23833.1	4131.3			0.780281	0.604266	0.974165	0.168864
13	0.991	58371.5	28	0.991	44659	13712.5		13	0.991	52739.1	81	0.991	43003.9	9735.2			13712.5	9735.2	28575.8	8773.51			0.522134	0.37069	1.16802	0.358612
14	0.991	94475.4	30	0.991	58182.2	36293.2		14	0.991	75515.4	83	0.991	69114.2	6401.22			36293.2	6401.22	16470.6	6928.94			1.38195	0.243741	0.673224	0.283216
15	0.991	103946	32	0.991	71631.8	32313.9		15	0.991	57005.6	85	0.991	48646.8	8358.85			32313.9	8358.85	29000.3	14020.4			1.23042	0.318282	1.18537	0.573076
16	0.991	100449	34	0.991	69640.6	30808.7		16	0.991	95917.5	87	0.991	79348.1	16569.4			30808.7	16569.4	24690.5	27211.6			1.17311	0.630917	1.00921	1.11226
17	0.991	57173.1	36	0.991	36865.3	20307.7		17	0.991	69807	89	0.991	53676.2	16130.9			20307.7	16130.9	18034.2	11849.1			0.773263	0.614221	0.737138	0.484324
18	0.991	80625.9	38	0.991	57712.8	22913.1		18	0.991	42633.4	91	0.991	28058.3	14575.1			22913.1	14575.1	31199.9	3402.35			0.87247	0.55498	1.27528	0.139069
19	0.991	90046.8	40	0.991	68064.4	21982.5		19	0.991	116610	93	0.991	111718	4892.05			21982.5	4892.05	29404.7	8252.63			0.837032	0.186276	1.2019	0.337321
20	0.991	81949.5	42	0.991	49472.3	32477.2		20	0.991	88009.4	95	0.991	75597.9	12411.6			32477.2	12411.6	20199.4	12559.2			1.23664	0.472599	0.82564	0.51335
21	0.991	104613	44	0.991	82714.9	21898.6		21	0.991	125422	98	0.991	105659	19763.5			21898.6	19763.5	25659.8	14106.3			0.833838	0.75254	1.04883	0.576588
22	0.991	86754.3	46	0.991	62045.8	24708.5		22	0.991	104149	100	0.991	94148.1	10000.4			24708.5	10000.4	28077.2	3786.26			0.940834	0.380789	1.14764	0.154761
23	0.991	78119.5	48	0.991	49561.1	28558.4		23	0.991	22179.5	102	0.991	19488.6	2690.91			28558.4	2690.91	12702.4	9503.73			1.08743	0.102463	0.519202	0.388459
24	0.991	94578.9	50	0.991	68787.8	25791		24	0.991	76221	104	0.991	60089.2	16131.8			25791	16131.8	21123	23575.2			0.982053	0.614254	0.863391	0.963624
25	0.991	63239.5	52	0.991	43043	20196.5		25	0.991	133251	106	0.991	124051	9199.46			20196.5	9199.46	21802	12757			0.769028	0.350291	0.891144	0.521434
26	0.991	113919	54	0.991	73802.2	40116.7											40116.7		29594.1	14870.8			1.52754		1.20964	0.607835
																			36068.8	15993					1.47429	0.653703
																			27403.4	4876.8					1.1201	0.199336
1	0.991	55675.7	110	0.991	40724.6	14951.1		1	0.991	54957.5	192	0.991	50710.7	4246.78					25374.5	13076.1					1.03717	0.534478
2	0.991	71359.5	112	0.991	46688.2	24671.3		2	0.991	45294	194	0.991	39511.5	5782.48					29059.8	12496.8					1.1878	0.510798
3	0.991	76511.6	114	0.991	42259.3	34252.3		3	0.991	54020.9	196	0.991	43578.2	10442.7					28278.5	16066.3					1.15587	0.656702
4	0.991	68801.5	116	0.991	43069	25732.4		4	0.991	63860.6	198	0.991	58994.8	4865.79					22649.2	18574.9					0.925771	0.759238
5	0.991	64381	118	0.991	46532	17849		5	0.991	69813.7	200	0.991	54236.7	15577					20556	11819.5					0.840215	0.483115
6	0.991	52261.6	120	0.991	37650.5	14611.1		6	0.991	42394.6	202	0.991	39016.6	3377.97					22172.9	12278.5					0.906306	0.501875
7	0.991	28094.4	125	0.991	15094.6	12999.8		7	0.991	43264.9	204	0.991	35140.9	8123.98					23770.8	11202.8					0.971616	0.457909
8	0.991	50738.6	127	0.991	28703.6	22035		8	0.991	52284.6	206	0.991	40104.1	12180.5					22180	14853.4					0.906595	0.607124
9	0.991	95144.8	129	0.991	63399.9	31745		9	0.991	57589.6	208	0.991	50385.1	7204.43					26527.4	4465.85					1.08429	0.182539
10	0.991	73771.6	131	0.991	46010.7	27760.9		10	0.991	53083.4	210	0.991	47575.8	5507.66					31424.8	7112.72					1.28447	0.290728
11	0.991	59414.6	133	0.991	34827.8	24586.8		11	0.991	49993.6	212	0.991	44434.6	5559					27114.6	3678.05					1.10829	0.150338
12	0.991	64728.1	135	0.991	40894.9	23833.1		12	0.991	50692.3	214	0.991	46561	4131.3
13	0.991	82676.4	137	0.991	54100.6	28575.8		13	0.991	53430.8	216	0.991	44657.3	8773.51
14	0.991	75482.8	139	0.991	59012.3	16470.6		14	0.991	70001.4	218	0.991	63072.5	6928.94			26262.4		24465.2			Average of normalized values	1	0.42185	1	0.424561
15	0.991	73084.1	141	0.991	44083.8	29000.3		15	0.991	109409	220	0.991	95388.6	14020.4
16	0.991	66902.7	143	0.991	42212.2	24690.5		16	0.991	108777	222	0.991	81565.1	27211.6
17	0.991	106224	145	0.991	88190.1	18034.2		17	0.991	66144.4	224	0.991	54295.3	11849.1
18	0.991	71125.9	147	0.991	39926	31199.9		18	0.991	135818	226	0.991	132415	3402.35
19	0.991	116316	149	0.991	86911.6	29404.7		19	0.991	92800.1	228	0.991	84547.5	8252.63
20	0.991	44325	151	0.991	24125.6	20199.4		20	0.991	105669	230	0.991	93110	12559.2
21	0.991	58285.9	153	0.991	32626.1	25659.8		21	0.991	70881	233	0.991	56774.7	14106.3
22	0.991	82442.7	155	0.991	54365.5	28077.2		22	0.991	60422.4	235	0.991	56636.2	3786.26
23	0.991	60823.5	157	0.991	48121.1	12702.4		23	0.991	38315.6	237	0.991	28811.9	9503.73
24	0.991	61076.8	160	0.991	39953.8	21123		24	0.991	109364	239	0.991	85788.9	23575.2
25	0.991	62318.8	162	0.991	40516.8	21802		25	0.991	97632.4	241	0.991	84875.4	12757
26	0.991	69414.9	164	0.991	39820.8	29594.1		26	0.991	90825.6	243	0.991	75954.8	14870.8
28	0.991	99046.3	166	0.991	62977.5	36068.8		27	0.991	78655.6	245	0.991	62662.6	15993
29	0.991	64880.1	168	0.991	37476.8	27403.4		28	0.991	83930.4	247	0.991	79053.6	4876.8
30	0.991	61071.4	170	0.991	35696.9	25374.5		29	0.991	80523.9	249	0.991	67447.8	13076.1
31	0.991	65374.5	172	0.991	36314.8	29059.8		30	0.991	63361.7	251	0.991	50864.9	12496.8
32	0.991	60165.7	174	0.991	31887.2	28278.5		31	0.991	72951.1	253	0.991	56884.7	16066.3
33	0.991	73114.8	176	0.991	50465.7	22649.2		33	0.991	110365	255	0.991	91789.7	18574.9
34	0.991	59673.1	178	0.991	39117.1	20556		34	0.991	121713	257	0.991	109894	11819.5
35	0.991	59325.9	180	0.991	37153	22172.9		35	0.991	47662.2	259	0.991	35383.8	12278.5
36	0.991	51609.2	182	0.991	27838.5	23770.8		36	0.991	69971.4	261	0.991	58768.5	11202.8
37	0.991	63047.3	184	0.991	40867.3	22180		37	0.991	66206.1	263	0.991	51352.7	14853.4
38	0.991	79687.2	186	0.991	53159.9	26527.4		38	0.991	43765.1	265	0.991	39299.2	4465.85
39	0.991	68875.9	188	0.991	37451.1	31424.8		39	0.991	41446.8	267	0.991	34334.1	7112.72
40	0.991	63464.6	190	0.991	36350	27114.6		40	0.991	57037.6	269	0.991	53359.6	3678.05
