# Supplementary material for: Microtubule nucleation and γTuRC centrosome localization in interphase cells require ch-TOG
Source: Nat Commun. 2023 Jan 26;14:289. doi: 10.1038/s41467-023-35955-w (PMC9879976; doi:10.1038/s41467-023-35955-w)
Supplement: Supplementary file 4 — Source Data [file 41467_2023_35955_MOESM4_ESM.zip › Source data_2ndrev_JL/Quantifications and statistics/Figure 1/Fig 1E/Fig 1E_Cep128 intensity.xlsx]

## Sheet: Sheet1
U2OS C kd and CKAP5 KD CEP128 immunostain quant 29-8-12
Folders included:		u2os C kd CKAP5 kd CEP128647 TUBG1488 AcTUB568 Mts 13-4-21
CEP128 intensity		u2os C kd CKAP5 kd CEP128647 TUBG1488 AcTUB568 Mts 14-2-2k21
Intensity calculated= sum of all slices
ROI=49w *49h																							EXP1	EXP1	EXP2	EXP2
																	C KD	CKAP5 KD	C KD	CKAP5 KD			C KD	CKAP5 KD	C KD	CKAP5 KD
Image no	C KD U2OS	C KD U2OS	Image no	C KD U2OS	C KD U2OS	C KD U2OS	Image no	CKAP5 KD U2OS	CKAP5 KD U2OS	Image no	CKAP5 KD U2OS	CKAP5 KD U2OS	CKAP5 KD U2OS				CEP128 net Int	CEP128 net Int	CEP128 net Int	CEP128 net Int			CEP128 Normalized Int	CEP128 Normalized Int	CEP128 Normalized Int	CEP128 Normalized Int
	area	CEP128 Int		area	Background Int	CEP128 Net Int		area	CEP128 Int		area	Background Int	CEP128 Net Int
1	0.991	98654.5	1	0.991	56783.7	41870.9	1	0.991	78218.2	1	0.991	45557.3	32661				41870.9	32661	32354.9	46120.8			1.17831	0.919132	0.984189	1.40293
2	0.991	67683.4	2	0.991	35303.9	32379.5	2	0.991	70104.4	2	0.991	36529.3	33575.1				32379.5	33575.1	33514.3	35325.7			0.911212	0.944858	1.01946	1.07456
3	0.991	113704	3	0.991	64928.1	48775.8	3	0.991	116608	3	0.991	64168.8	52439.5				48775.8	52439.5	42407.3	28527.9			1.37263	1.47573	1.28997	0.867779
4	0.991	68606.1	4	0.991	36466.6	32139.6	4	0.991	105779	4	0.991	72353.4	33425.5				32139.6	33425.5	35413.3	39597.8			0.904459	0.940649	1.07722	1.20451
5	0.991	61203.3	5	0.991	31352.3	29851	5	0.991	83122	5	0.991	48155.7	34966.3				29851	34966.3	20153	28677			0.840056	0.984009	0.613024	0.872314
6	0.991	87425.1	6	0.991	48425.7	38999.4	6	0.991	83149.4	6	0.991	39152.8	43996.6				38999.4	43996.6	27770.7	36572.4			1.09751	1.23814	0.844747	1.11248
7	0.991	95119	7	0.991	56617	38502	8	0.991	86490.2	8	0.991	56386.4	30103.9				38502	30103.9	43504.9	30046.9			1.08351	0.847172	1.32336	0.913984
8	0.991	73669.1	8	0.991	56617	17052.1	9	0.991	88756.9	9	0.991	54216.1	34540.8				17052.1	34540.8	39087	28120.2			0.479874	0.972033	1.18897	0.855376
9	0.991	99115.2	9	0.991	57233.4	41881.9	10	0.991	72157	10	0.991	37144.3	35012.7				41881.9	35012.7	27479	25787.6			1.17862	0.985316	0.835872	0.784423
10	0.991	109214	10	0.991	71596.1	37617.4	11	0.991	130604	11	0.991	83723.8	46880.4				37617.4	46880.4	24517.1	29242.5			1.05862	1.31929	0.745775	0.889515
11	0.991	88469.4	11	0.991	51626.2	36843.2	12	0.991	92312.4	12	0.991	55820.1	36492.3				36843.2	36492.3	22900.9	19660.5			1.03683	1.02695	0.696612	0.598044
12	0.991	107189	12	0.991	76823.4	30366.1	13	0.991	78812.8	13	0.991	53334.5	25478.3				30366.1	25478.3	19767.8	18178			0.85455	0.717	0.601308	0.552949
13	0.991	105392	13	0.991	69745.6	35646.5	14	0.991	79408	14	0.991	61025.7	18382.3				35646.5	18382.3	39229	20918.4			1.00315	0.517308	1.19329	0.636309
14	0.991	64727.5	14	0.991	32824.9	31902.6	15	0.991	106296	15	0.991	61666	44630.3				31902.6	44630.3	38631	29596.8			0.897792	1.25597	1.1751	0.900294
15	0.991	75040.4	15	0.991	35850.1	39190.3											39190.3		46389.6	48350.6			1.10288		1.41111	1.47076
																AVG	35534.6		32874.6			AVG	1	0.991353	1	0.942415
1	0.991	102512	1	0.991	70157	32354.9	1	0.991	107940	1	0.991	61818.8	46120.8
2	0.991	129046	2	0.991	95532	33514.3	2	0.991	83601.6	2	0.991	48275.9	35325.7
3	0.991	87823.9	3	0.991	45416.6	42407.3	3	0.991	71604.2	3	0.991	43076.3	28527.9
4	0.991	80829.9	4	0.991	45416.6	35413.3	4	0.991	77983.4	4	0.991	38385.5	39597.8
5	0.991	76106.8	5	0.991	55953.8	20153	5	0.991	73478.4	5	0.991	44801.4	28677
6	0.991	67642	6	0.991	39871.2	27770.7	6	0.991	87722.9	6	0.991	51150.5	36572.4
7	0.991	105616	7	0.991	62110.9	43504.9	7	0.991	77364.7	7	0.991	47317.8	30046.9
8	0.991	87139.9	8	0.991	48052.8	39087	8	0.991	74445.9	8	0.991	46325.7	28120.2
9	0.991	76286.1	9	0.991	48807.1	27479	9	0.991	62123.4	9	0.991	36335.7	25787.6
10	0.991	78800.6	10	0.991	54283.5	24517.1	10	0.991	80849.6	10	0.991	51607.1	29242.5
11	0.991	55985.5	11	0.991	33084.6	22900.9	11	0.991	86881.5	11	0.991	67221.1	19660.5
12	0.991	81622.8	12	0.991	61855	19767.8	12	0.991	64982.8	12	0.991	46804.8	18178
13	0.991	79122.4	13	0.991	39893.4	39229	13	0.991	55574.3	13	0.991	34655.9	20918.4
14	0.991	79382	14	0.991	40751	38631	14	0.991	59731.4	14	0.991	30134.6	29596.8
15	0.991	124167	15	0.991	77777.6	46389.6	15	0.991	158833	15	0.991	110482	48350.6
