# Supplementary material for: Microtubule nucleation and γTuRC centrosome localization in interphase cells require ch-TOG
Source: Nat Commun. 2023 Jan 26;14:289. doi: 10.1038/s41467-023-35955-w (PMC9879976; doi:10.1038/s41467-023-35955-w)
Supplement: Supplementary file 4 — Source Data [file 41467_2023_35955_MOESM4_ESM.zip › Source data_2ndrev_JL/Quantifications and statistics/Figure 1/Fig 1E/Fig 1E_ChTOG intensy.xlsx]

## Sheet: Sheet1
U2OS C kd and CEP128 KD CKAP5 immunostain quant 29-8-12
Folders included:		u2os c kd cep128 kd ckap5rabbit488 actub568 MTs 11-4-21
CKAP5 intensity		u2os c kd cep128 kd ckap5rabbit488 actub568 MTs 28-2-2021
Intensity calculated= sum of all slices
ROI=49w *49h																							EXP1	EXP1	EXP2	EXP2
																	C KD	CEP128 KD	C KD	CEP128 KD			C KD	CEP128 KD	C KD	CEP128 KD
Image no	C KD U2OS	C KD U2OS	Image no	C KD U2OS	C KD U2OS	C KD U2OS	Image no	Cep128 KD U2OS	Cep128 KD U2OS	Image no	Cep128 KD U2OS	Cep128 KD U2OS	Cep128 KD U2OS				CKAP5 net Int	CKAP5 net Int	CKAP5 net Int	CKAP5 net Int			CKAP5 Normalized Int	CKAP5 Normalized Int	CKAP5 Normalized Int	CKAP5 Normalized Int
	Area	CKAP5 Int		Area	Background Int	Net CKAP5 Int		Area	CKAP5 Int		Area	Background Int	Net CKAP5 Int				26969.2	5303.81	29885.3	5715.21			1.40826	0.27695	1.5692	0.30009
1a	0.991	64234.8	1a	0.991	37265.7	26969.2	1a	0.991	107981	1a	0.991	102677	5303.81				12441.4	6290.28	13011.1	524.973			0.649658	0.328461	0.683178	0.0275649
1b	0.991	49707.1	1b	0.991	37265.7	12441.4	1b	0.991	108967	1b	0.991	102677	6290.28				39774.1	6013.96	18022.3	6574.61			2.0769	0.314032	0.946301	0.345215
2a	0.991	107385	2a	0.991	67610.8	39774.1	2a	0.991	77107	2a	0.991	71093.1	6013.96				4580.29	4986.39	12071.5	282.361			0.23917	0.260376	0.633843	0.014826
2b	0.991	72191.1	2b	0.991	67610.8	4580.29	2b	0.991	77079.5	2b	0.991	72093.1	4986.39				29485.9	337.96	25368.9	6683.62			1.53967	0.0176473	1.33205	0.350939
3a	0.991	68658	3a	0.991	39172.1	29485.9	3a	0.991	67126.8	3a	0.991	66788.8	337.96				14027.9	141.891	13018.1	2699.13			0.732501	0.00740916	0.683544	0.141724
3b	0.991	53200	3b	0.991	39172.1	14027.9	3b	0.991	66930.7	3b	0.991	66788.8	141.891				25443.7	7017.67	31948.6	3984.77			1.3286	0.366444	1.67754	0.209229
4a	0.991	51451.5	4a	0.991	26007.8	25443.7	4a	0.991	41416.1	4a	0.991	34398.4	7017.67				11423.8	828.167	13800.1	1464.64			0.596517	0.0432446	0.724605	0.0769041
4b	0.991	42476	4b	0.991	31052.3	11423.8	4b	0.991	35226.6	4b	0.991	34398.4	828.167				14949.7	6881.07	24399	6487.11			0.78063	0.359311	1.28113	0.340621
5a	0.991	39586	5a	0.991	24636.3	14949.7	5a	0.991	66582.3	5a	0.991	59701.3	6881.07				7968.15	1965.86	13180.3	6667.53			0.416075	0.102652	0.692064	0.350094
5b	0.991	32604.5	5b	0.991	24636.3	7968.15	5b	0.991	61667.1	5b	0.991	59701.3	1965.86				28576.1	1036.81	30772	3681.2			1.49217	0.0541395	1.61575	0.19329
6a	0.991	67239.7	6a	0.991	38663.5	28576.1	6a	0.991	32374.5	6a	0.991	31337.7	1036.81				7782.29	276.954	11228.4	1584.22			0.40637	0.0144618	0.589571	0.0831832
6b	0.991	46445.8	6b	0.991	38663.5	7782.29	6b	0.991	31614.7	6b	0.991	31337.7	276.954				19416.7	3776.06	39924.2	386.165			1.01389	0.197175	2.09631	0.0202765
7a	0.991	43741.8	7a	0.991	24325.1	19416.7	7a	0.991	51924.7	7a	0.991	48148.6	3776.06				10583.1	779.665	10026.9	3446.5			0.552619	0.040712	0.526483	0.180967
7b	0.991	34908.2	7b	0.991	24325.1	10583.1	7b	0.991	48928.3	7b	0.991	48148.6	779.665				30877.3	3008.13	31475	2369.18			1.61233	0.157076	1.65266	0.124399
8a	0.991	67338.9	8a	0.991	36461.5	30877.3	9a	0.991	64417	9a	0.991	61408.9	3008.13				14594.9	7478.22	16056.3	5177.04			0.762103	0.390492	0.843071	0.271832
8b	0.991	55056.4	8b	0.991	40461.5	14594.9	9b	0.991	68887.1	9b	0.991	61408.9	7478.22				32276.1	3239.56	18029.2	6757.58			1.68537	0.169161	0.946667	0.354822
9a	0.991	84572.8	9a	0.991	52296.7	32276.1	10a	0.991	52435.8	10a	0.991	49196.3	3239.56				15537.8	5148.23	12536	776.87			0.811344	0.268826	0.65823	0.0407913
9b	0.991	67834.6	9b	0.991	52296.7	15537.8	10b	0.991	54344.5	10b	0.991	49196.3	5148.23				13176.5	1234.78	18320.3	1331.29			0.688042	0.0644769	0.961948	0.0699022
10a	0.991	68684.5	10a	0.991	55508	13176.5	11a	0.991	82475.3	11a	0.991	81240.5	1234.78				23045.8	540.761	11152.2	499.542			1.20339	0.0282371	0.58557	0.0262296
10b	0.991	68716.6	10b	0.991	45670.8	23045.8	11b	0.991	81781.3	11b	0.991	81240.5	540.761				34163.4	5379.1	19546	3850.69			1.78392	0.280882	1.02631	0.202189
11a	0.991	77935.5	11a	0.991	43772.1	34163.4	13a	0.991	73109.3	13a	0.991	67730.2	5379.1				23142.6	5590.94	11846.9	2079.64			1.20844	0.291943	0.622049	0.109196
11b	0.991	66914.7	11b	0.991	43772.1	23142.6	13b	0.991	73321.1	13b	0.991	67730.2	5590.94				20064.2	1438.49	19461.3	3979.45			1.0477	0.075114	1.02186	0.20895
12a	0.991	44754.6	12a	0.991	24690.4	20064.2	15a	0.991	60768.1	15a	0.991	59329.6	1438.49				17098.7	6025.13	10324.1	5836.94			0.892847	0.314616	0.542089	0.306482
12b	0.991	41789.1	12b	0.991	24690.4	17098.7	15b	0.991	65354.7	15b	0.991	59329.6	6025.13				25113.9	5877.18	22046.6	188.538			1.31138	0.30689	1.15761	0.00989962
13a	0.991	62008.9	13a	0.991	36895.1	25113.9	16a	0.991	70903.2	16a	0.991	65026	5877.18				12134.9	322.709	13703.7	3065.12			0.633652	0.016851	0.719543	0.160941
13b	0.991	49030	13b	0.991	36895.1	12134.9	16b	0.991	65348.7	16b	0.991	65026	322.709				31478.2	4806.18	25250.6	3442.37			1.64371	0.250965	1.32584	0.18075
14a	0.991	56859.2	14a	0.991	25381	31478.2	17a	0.991	56349.4	17a	0.991	51543.2	4806.18				13987.2	4489.09	11036.4	5270.06			0.730371	0.234408	0.579491	0.276717
14b	0.991	39368.2	14b	0.991	25381	13987.2	17b	0.991	56032.3	17b	0.991	51543.2	4489.09				10324	2184.78	24731.4	2406.25			0.53909	0.114083	1.29858	0.126345
15a	0.991	28476.6	15a	0.991	18152.7	10324	18a	0.991	45660.2	18a	0.991	43475.4	2184.78				6388.05	4317.83	21725.8	661.785			0.333566	0.225466	1.14076	0.0347485
15b	0.991	24540.7	15b	0.991	18152.7	6388.05	18b	0.991	47793.3	18b	0.991	43475.4	4317.83				25228	4747.75	29022.9	4061.43			1.31734	0.247915	1.52391	0.213255
16a	0.991	64362.7	16a	0.991	39134.8	25228	19a	0.991	63070.4	19a	0.991	58322.6	4747.75				13115.2	3348.55	8924.68	1550.22			0.68484	0.174852	0.468611	0.081398
16b	0.991	52250	16b	0.991	39134.8	13115.2	19b	0.991	70044.3	19b	0.991	66695.7	3348.55				21984.5	6542.72	31283.8	5842.16			1.14797	0.341643	1.64263	0.306756
17a	0.991	50123.8	17a	0.991	28139.3	21984.5	20a	0.991	85556.1	20a	0.991	79013.3	6542.72				10880.1	3686.54	8827.7	149.197			0.568131	0.192501	0.463519	0.00783393
17b	0.991	39019.4	17b	0.991	28139.3	10880.1	20b	0.991	82699.9	20b	0.991	79013.3	3686.54				23193.3		31275.1	6858.56			1.21109		1.64217	0.360125
18a	0.991	49930.1	18a	0.991	26736.8	23193.3											8380.75		20510.1	3006.34			0.43762		1.07693	0.157855
18b	0.991	35117.5	18b	0.991	26736.8	8380.75											26712.7		28508.3	1023.67			1.39486		1.49689	0.05375
19a	0.991	57207.8	19a	0.991	30495.1	26712.7											10076.9		13366.6	6082.21			0.526188		0.701843	0.31936
19b	0.991	40572	19b	0.991	30495.1	10076.9											38099		27008.3	5106.57			1.98942		1.41813	0.268132
20a	0.991	98573.4	20a	0.991	60474.4	38099											11534.1		6399.57	120.72			0.602277		0.336024	0.00633868
20b	0.991	72008.5	20b	0.991	60474.4	11534.1													17133.3	8749.1					0.899622	0.459392
																			9128.1	2846.3					0.479292	0.149452
																			22396	5451.69					1.17595	0.286254
1a	0.991	68688.4	1a	0.991	38803.1	29885.3	1a	0.991	44926.4	1a	0.991	39211.1	5715.21						15638.6	3189.37					0.821139	0.167465
1b	0.991	51814.2	1b	0.991	38803.1	13011.1	1b	0.991	39736.1	1b	0.991	39211.1	524.973						30828.4	3475.86					1.61871	0.182508
2a	0.991	35203.3	2a	0.991	17181	18022.3	2a	0.991	55991.7	2a	0.991	49417.1	6574.61						12634.2	2932.45					0.66339	0.153975
2b	0.991	29252.5	2b	0.991	17181	12071.5	2b	0.991	49699.5	2b	0.991	49417.1	282.361						26880	5952.11					1.4114	0.312529
3a	0.991	56174.7	3a	0.991	30805.8	25368.9	3a	0.991	63652.2	3a	0.991	56968.6	6683.62						10385.8	5124.52					0.545331	0.269075
3b	0.991	43823.9	3b	0.991	30805.8	13018.1	3b	0.991	59667.7	3b	0.991	56968.6	2699.13						24198.6	5686.19					1.2706	0.298567
4a	0.991	71498.6	4a	0.991	39549.9	31948.6	4a	0.991	69113.1	4a	0.991	65128.3	3984.77						10525.3	803.675					0.552654	0.0421988
4b	0.991	53350	4b	0.991	39549.9	13800.1	4b	0.991	66593	4b	0.991	65128.3	1464.64						26764.5	5433.28					1.40533	0.285287
5a	0.991	62963.5	5a	0.991	38564.5	24399	5a	0.991	50949	5a	0.991	44461.8	6487.11						8769.42	6270.73					0.460459	0.329259
5b	0.991	51744.8	5b	0.991	38564.5	13180.3	5b	0.991	51129.4	5b	0.991	44461.8	6667.53						18739.1	5745.43					0.983938	0.301677
6a	0.991	66652.3	6a	0.991	35880.3	30772	6a	0.991	44024.1	6a	0.991	40342.9	3681.2						11947.2	3213.98					0.627316	0.168757
6b	0.991	47108.7	6b	0.991	35880.3	11228.4	6b	0.991	41927.1	6b	0.991	40342.9	1584.22						22070.2	5078.81					1.15885	0.266675
7a	0.991	78870.8	7a	0.991	38946.6	39924.2	7a	0.991	78185.3	7a	0.991	77799.1	386.165						9216.38	173.644					0.483927	0.00911758
7b	0.991	48973.5	7b	0.991	38946.6	10026.9	7b	0.991	59574.5	7b	0.991	56128	3446.5						32658.6	4009.56					1.71482	0.210531
8a	0.991	85274.5	8a	0.991	53799.5	31475	8a	0.991	74677.3	8a	0.991	72308.1	2369.18						15669.3	245.528					0.822754	0.012892
8b	0.991	69855.8	8b	0.991	53799.5	16056.3	8b	0.991	77485.1	8b	0.991	72308.1	5177.04							1430.79						0.0751268
9a	0.991	53207.2	9a	0.991	35178	18029.2	9a	0.991	51301.1	9a	0.991	44543.5	6757.58							3812.43						0.20018
9b	0.991	47714	9b	0.991	35178	12536	9b	0.991	45320.4	9b	0.991	44543.5	776.87
10a	0.991	34285.5	10a	0.991	15965.2	18320.3	10a	0.991	45343.1	10a	0.991	44011.8	1331.29									AVG	1	0.192042	1	0.184914
10b	0.991	27117.4	10b	0.991	15965.2	11152.2	10b	0.991	53511.3	10b	0.991	53011.8	499.542			AVG	19150.8		19045
11a	0.991	36060.7	11a	0.991	16514.7	19546	11a	0.991	35827.2	11a	0.991	31976.5	3850.69
11b	0.991	28361.6	11b	0.991	16514.7	11846.9	11b	0.991	34056.2	11b	0.991	31976.5	2079.64
12a	0.991	37837.7	12a	0.991	18376.4	19461.3	12a	0.991	68736	12a	0.991	64756.5	3979.45
12b	0.991	28700.5	12b	0.991	18376.4	10324.1	12b	0.991	70593.5	12b	0.991	64756.5	5836.94
13a	0.991	55816.1	13a	0.991	33769.4	22046.6	13a	0.991	68356.2	13a	0.991	68167.6	188.538
13b	0.991	47473.1	13b	0.991	33769.4	13703.7	13b	0.991	71232.8	13b	0.991	68167.6	3065.12
14a	0.991	45697.6	14a	0.991	20447.1	25250.6	14a	0.991	65368.3	14a	0.991	61925.9	3442.37
14b	0.991	31483.5	14b	0.991	20447.1	11036.4	14b	0.991	67196	14b	0.991	61925.9	5270.06
15a	0.991	57589.3	15a	0.991	32857.9	24731.4	15a	0.991	48596.4	15a	0.991	46190.2	2406.25
15b	0.991	54583.7	15b	0.991	32857.9	21725.8	15b	0.991	46852	15b	0.991	46190.2	661.785
16a	0.991	57860.3	16a	0.991	28837.4	29022.9	16a	0.991	102368	16a	0.991	98307	4061.43
16b	0.991	37762.1	16b	0.991	28837.4	8924.68	16b	0.991	99857.2	16b	0.991	98307	1550.22
17a	0.991	85085.6	17a	0.991	53801.8	31283.8	17a	0.991	66603.3	17a	0.991	60761.1	5842.16
17b	0.991	62629.5	17b	0.991	53801.8	8827.7	17b	0.991	60610.3	17b	0.991	60461.1	149.197
18a	0.991	75532.1	18a	0.991	44257	31275.1	18a	0.991	51993.7	18a	0.991	45135.1	6858.56
18b	0.991	64767.1	18b	0.991	44257	20510.1	18b	0.991	48141.5	18b	0.991	45135.1	3006.34
19a	0.991	58280.9	19a	0.991	29772.6	28508.3	19a	0.991	59298.6	19a	0.991	58274.9	1023.67
19b	0.991	43139.2	19b	0.991	29772.6	13366.6	19b	0.991	64357.1	19b	0.991	58274.9	6082.21
20a	0.991	51770	20a	0.991	24761.7	27008.3	20a	0.991	73000.5	20a	0.991	67893.9	5106.57
20b	0.991	31161.3	20b	0.991	24761.7	6399.57	20b	0.991	68014.7	20b	0.991	67893.9	120.72
21a	0.991	35777.6	21a	0.991	18644.3	17133.3	21a	0.991	78713.8	21a	0.991	69964.7	8749.1
21b	0.991	27772.4	21b	0.991	18644.3	9128.1	21b	0.991	69964.7	21b	0.991	67118.4	2846.3
23a	0.991	54625.6	23a	0.991	32229.6	22396	22a	0.991	62987.7	22a	0.991	57536	5451.69
23b	0.991	47868.2	23b	0.991	32229.6	15638.6	22b	0.991	60725.4	22b	0.991	57536	3189.37
24a	0.991	78436.9	24a	0.991	47608.5	30828.4	23a	0.991	46173.9	23a	0.991	42698.1	3475.86
24b	0.991	60242.8	24b	0.991	47608.5	12634.2	23b	0.991	45630.5	23b	0.991	42698.1	2932.45
25a	0.991	75753.6	25a	0.991	48873.6	26880	25a	0.991	50836.7	25a	0.991	44884.6	5952.11
25b	0.991	59259.4	25b	0.991	48873.6	10385.8	25b	0.991	46634.8	25b	0.991	41510.3	5124.52
26a	0.991	54487.2	26a	0.991	30288.5	24198.6	26a	0.991	70601.3	26a	0.991	64915.1	5686.19
26b	0.991	40813.8	26b	0.991	30288.5	10525.3	26b	0.991	65718.8	26b	0.991	64915.1	803.675
27a	0.991	52069.3	27a	0.991	25304.8	26764.5	27a	0.991	66372.2	27a	0.991	60939	5433.28
27b	0.991	34074.2	27b	0.991	25304.8	8769.42	27b	0.991	67209.7	27b	0.991	60939	6270.73
28a	0.991	40177.9	28a	0.991	21438.8	18739.1	28a	0.991	27557.2	28a	0.991	21811.8	5745.43
28b	0.991	33386	28b	0.991	21438.8	11947.2	28b	0.991	25025.8	28b	0.991	21811.8	3213.98
29a	0.991	43490.4	29a	0.991	21420.1	22070.2	29a	0.991	58615	29a	0.991	53536.2	5078.81
29b	0.991	30636.5	29b	0.991	21420.1	9216.38	29b	0.991	53709.8	29b	0.991	53536.2	173.644
30a	0.991	80926.6	30a	0.991	48268	32658.6	30a	0.991	38780.9	30a	0.991	34771.4	4009.56
30b	0.991	63937.3	30b	0.991	48268	15669.3	30b	0.991	35016.9	30b	0.991	34771.4	245.528
							31a	0.991	68835.7	31a	0.991	67404.9	1430.79
							31b	0.991	71217.4	31b	0.991	67404.9	3812.43
