# Supplementary material for: Microtubule nucleation and γTuRC centrosome localization in interphase cells require ch-TOG
Source: Nat Commun. 2023 Jan 26;14:289. doi: 10.1038/s41467-023-35955-w (PMC9879976; doi:10.1038/s41467-023-35955-w)
Supplement: Supplementary file 4 — Source Data [file 41467_2023_35955_MOESM4_ESM.zip › Source data_2ndrev_JL/Quantifications and statistics/Figure 1/Fig 1E/Fig 1E_ODF2 intenisty.xlsx]

## Sheet: Sheet1
U2OS C kd and CKAP5 KD ODF2 immunostain quant 29-8-12
Folders included:		u2os c and ckap5 kd mts NM MTs aninein488 aODF2568 20-11-20
CEP128 intensity		u2os c kd and ckap5kd CS 5sec atub488 AcTUB568 aODF2647 24-11-2020
Intensity calculated= sum of all slices
ROI=49w *49h																							EXP1	EXP1	EXP2	EXP2
																	C KD	CKAP5 KD	C KD	CKAP5 KD			C KD	CKAP5 KD	C KD	CKAP5 KD
Image no	C KD U2OS	C KD U2OS	Image no	C KD U2OS	C KD U2OS	C KD U2OS	Image no	CKAP5 KD U2OS	CKAP5 KD U2OS	Image no	CKAP5 KD U2OS	CKAP5 KD U2OS	CKAP5 KD U2OS				ODF net Int	ODF2 net Int	ODF2 net Int	ODF2 net Int			ODF2 Normalized Int	ODF2 Normalized Int	ODF2 Normalized Int	ODF2 Normalized Int
	area	ODF2 int.		area	Background int.	ODF2 net int.		area	ODF2 int.		area	Background int.	ODF2 net int.				20018.5	34220.4	33859.6	27407.1			0.726389	1.24172	1.09692	0.887883
1	0.991	68653.8	1	0.991	48635.2	20018.5	1	0.991	104759	65	0.991	70538.8	34220.4				21375.9	31071.7	27448.3	37318			0.775644	1.12746	0.889219	1.20896
2	0.991	49020	2	0.991	27644.1	21375.9	2	0.991	75546.6	67	0.991	44474.8	31071.7				32806.5	34935.4	32465.5	54534.4			1.19041	1.26766	1.05176	1.7667
3	0.991	85646.2	3	0.991	52839.7	32806.5	3	0.991	84967.4	69	0.991	50032	34935.4				18821.4	29816.8	33104.1	38338.7			0.682951	1.08193	1.07244	1.24202
4	0.991	56117.5	4	0.991	37296.1	18821.4	4	0.991	95004.1	71	0.991	65187.3	29816.8				26157.9	27270.2	35592	34262.4			0.949163	0.989523	1.15304	1.10997
5	0.991	57120.9	5	0.991	30962.9	26157.9	5	0.991	76416.9	73	0.991	49146.7	27270.2				28322.5	31808.9	34217.2	32171.9			1.02771	1.15421	1.1085	1.04225
6	0.991	65803.6	6	0.991	37481.1	28322.5	6	0.991	72256.8	75	0.991	40447.9	31808.9				35760.1	30333	37147.6	20098.8			1.29759	1.10066	1.20344	0.651124
7	0.991	82248.1	7	0.991	46488	35760.1	7	0.991	86386.1	77	0.991	56053.1	30333				19373.5	28973	31897.8	42906.3			0.702984	1.05131	1.03336	1.39
8	0.991	69658.5	8	0.991	50285	19373.5	8	0.991	63958.1	79	0.991	34985.1	28973				30980	24114.3	23078	27599.6			1.12414	0.875009	0.747637	0.894118
9	0.991	62997.3	9	0.991	32017.3	30980	9	0.991	62674	81	0.991	38559.7	24114.3				32655.8	37818.5	42781.5	27862.5			1.18494	1.37228	1.38595	0.902636
10	0.991	80426.5	10	0.991	47770.7	32655.8	10	0.991	93613.5	84	0.991	55795	37818.5				28308.4	37654.6	24063.9	28047.7			1.0272	1.36633	0.779578	0.908636
11	0.991	76810	11	0.991	48501.6	28308.4	11	0.991	92237.1	86	0.991	54582.4	37654.6				44593.4	39230.5	49000	46488.9			1.61811	1.42351	1.58741	1.50606
12	0.991	87684.5	12	0.991	43091.1	44593.4	12	0.991	103874	88	0.991	64643.7	39230.5				21896.6	25068.5	51960.7	41860.3			0.794536	0.909631	1.68332	1.35611
13	0.991	58676.1	13	0.991	36779.6	21896.6	13	0.991	78382.8	90	0.991	53314.3	25068.5				35113.8	26325	20887.9	35754.8			1.27414	0.955224	0.676687	1.15832
14	0.991	81790.1	14	0.991	46676.3	35113.8	14	0.991	73513.9	92	0.991	47189	26325				34072.6	34862	26124.9	26482.4			1.23635	1.265	0.846346	0.857925
15	0.991	81561.9	15	0.991	47489.3	34072.6	15	0.991	107900	94	0.991	73037.9	34862				31790.3	42729	30180.2	20334.6			1.15354	1.55046	0.977721	0.658761
16	0.991	67315.4	16	0.991	35525	31790.3	16	0.991	93951.7	96	0.991	51222.7	42729				37608.4	29656.9	19832.7	34168.4			1.36465	1.07613	0.642501	1.10692
17	0.991	74695.9	17	0.991	37087.6	37608.4	17	0.991	92577.4	98	0.991	62920.6	29656.9				29454.6	46231.9	48399	59496.7			1.06879	1.67757	1.56794	1.92746
18	0.991	63673.9	18	0.991	34219.3	29454.6	18	0.991	98905.7	100	0.991	52673.8	46231.9				34342.6	46192.5	48309.6	27616.9			1.24615	1.67614	1.56504	0.894679
19	0.991	63283.2	19	0.991	28940.6	34342.6	19	0.991	105645	102	0.991	59452.1	46192.5				27907.2	40206.3	33974.2	35933.2			1.01264	1.45892	1.10063	1.16409
20	0.991	65599	20	0.991	37691.8	27907.2	20	0.991	126400	104	0.991	86193.4	40206.3				24421.4	27911.6	36139.6	42382.4			0.886152	1.0128	1.17078	1.37302
21	0.991	70821.2	21	0.991	46399.8	24421.4	21	0.991	59957.3	106	0.991	32045.7	27911.6				24050.6	25741.9	29353.2	36152.6			0.872698	0.934069	0.950928	1.1712
22	0.991	49509.7	22	0.991	25459.1	24050.6	22	0.991	66116.3	108	0.991	40374.3	25741.9				18480.7	25508.2	32960.9	48780.9			0.670587	0.925586	1.0678	1.58031
23	0.991	65705.7	23	0.991	47225	18480.7	23	0.991	81794.1	110	0.991	56285.9	25508.2				26636.8	23044	43683	25814.4			0.966541	0.836173	1.41516	0.836285
24	0.991	57774.3	24	0.991	31137.4	26636.8	24	0.991	52675	112	0.991	29631	23044				27946.3	28681.6	12980.5	33046.1			1.01406	1.04074	0.420517	1.07056
25	0.991	69120.9	25	0.991	41174.6	27946.3	25	0.991	66988.9	114	0.991	38307.3	28681.6				31255.4	30608.3	27866.3	28603.5			1.13413	1.11065	0.902758	0.926641
26	0.991	74540.2	26	0.991	43284.8	31255.4	26	0.991	63135	116	0.991	32526.6	30608.3				22854.4	25035.8	27544.7	43005.5			0.829293	0.908447	0.892342	1.39321
28	0.991	51047.6	28	0.991	28193.2	22854.4	27	0.991	63325.7	118	0.991	38289.9	25035.8				31423.9	29855.9	26261.9	34675.8			1.14025	1.08335	0.850782	1.12336
27	0.991	83947.3	27	0.991	52523.3	31423.9	28	0.991	92224.6	120	0.991	62368.7	29855.9				19674	35442	38569.2	24661.2			0.713889	1.28604	1.24949	0.798926
29	0.991	48180.1	29	0.991	28506	19674	29	0.991	77613.5	122	0.991	42171.5	35442				34789.1	33746.8	33136.7	38282.8			1.26235	1.22453	1.0735	1.24021
30	0.991	70954.8	30	0.991	36165.7	34789.1	30	0.991	79373.2	124	0.991	45626.4	33746.8				29617.5	25032.4	20844.1	30704.7			1.0747	0.908322	0.675266	0.994713
31	0.991	67090.5	31	0.991	37473.1	29617.5	31	0.991	76073.5	126	0.991	51041.1	25032.4				25513.4	33097.9	27752.2	48309.2			0.925775	1.20099	0.899064	1.56503
32	0.991	60568.9	32	0.991	35055.6	25513.4	32	0.991	95234.1	128	0.991	62136.2	33097.9				21521.7	28655.3	27517.5	22786			0.780933	1.03978	0.891461	0.738176
33	0.991	60495.9	33	0.991	38974.2	21521.7	33	0.991	91578.2	130	0.991	62922.9	28655.3				29547.5	23076.8	26652.1	19421.6			1.07216	0.837363	0.863424	0.629185
34	0.991	66771.8	34	0.991	37224.2	29547.5	34	0.991	58259.9	132	0.991	35183.1	23076.8				36193.2	36164.4	22286	25111.4			1.3133	1.31226	0.721978	0.813511
35	0.991	77585.2	35	0.991	41392.1	36193.2	35	0.991	80676.4	134	0.991	44512	36164.4				17010.8	35787.9	18024.5	33854			0.61725	1.29859	0.583925	1.09674
36	0.991	60892.7	36	0.991	43881.9	17010.8	36	0.991	80044.3	136	0.991	44256.4	35787.9				20484.4	54448.4	18214.9	37714.8			0.743293	1.97571	0.590092	1.22181
37	0.991	66959.8	37	0.991	46475.5	20484.4	37	0.991	105966	138	0.991	51517.2	54448.4				25571.1	43765.1	29576.3	33349.5			0.927868	1.58805	0.958156	1.08039
38	0.991	57790.4	38	0.991	32219.3	25571.1	38	0.991	88178.7	140	0.991	44413.6	43765.1				31041.4	34662	26400.8	30340.1			1.12636	1.25774	0.855284	0.9829
39	0.991	75791.7	39	0.991	44750.3	31041.4	39	0.991	84143.8	142	0.991	49481.8	34662				12963.7	43260.7	24627.6	17313.8			0.4704	1.56975	0.797839	0.5609
40	0.991	37757.1	40	0.991	24793.4	12963.7	40	0.991	107782	144	0.991	64521.4	43260.7
																AVG	27558.9		30867.9			AVG	1	1.19929	1	1.09579
1	0.991	82170.2	147	0.991	48310.5	33859.6	1	0.991	63282.5	78	0.991	35875.4	27407.1
2	0.991	69508.9	149	0.991	42060.6	27448.3	2	0.991	100008	80	0.991	62690.4	37318
3	0.991	83813.3	151	0.991	51347.8	32465.5	3	0.991	157906	82	0.991	103372	54534.4
4	0.991	90878.3	153	0.991	57774.3	33104.1	4	0.991	122408	84	0.991	84069.4	38338.7
5	0.991	81134.8	155	0.991	45542.8	35592	5	0.991	103665	86	0.991	69403.1	34262.4
6	0.991	76976.6	2	0.991	42759.4	34217.2	6	0.991	109530	88	0.991	77358.5	32171.9
7	0.991	118476	4	0.991	81328	37147.6	7	0.991	51513.7	90	0.991	31414.9	20098.8
8	0.991	97021.6	6	0.991	65123.8	31897.8	8	0.991	108727	92	0.991	65821	42906.3
9	0.991	58392.3	8	0.991	35314.3	23078	9	0.991	65976	94	0.991	38376.4	27599.6
10	0.991	111236	10	0.991	68454.9	42781.5	10	0.991	60200.9	96	0.991	32338.4	27862.5
11	0.991	89052.6	12	0.991	64988.6	24063.9	11	0.991	83345.4	98	0.991	55297.7	28047.7
12	0.991	164462	13	0.991	115462	49000	12	0.991	100793	100	0.991	54304.3	46488.9
13	0.991	147658	20	0.991	95697.3	51960.7	13	0.991	98607.4	102	0.991	56747.1	41860.3
14	0.991	58432.9	23	0.991	37545	20887.9	14	0.991	94793.2	104	0.991	59038.4	35754.8
15	0.991	62917.8	25	0.991	36792.9	26124.9	15	0.991	102756	106	0.991	76273.8	26482.4
16	0.991	103375	27	0.991	73195.3	30180.2	16	0.991	71627.1	108	0.991	51292.5	20334.6
17	0.991	52290.5	29	0.991	32457.8	19832.7	17	0.991	91904.1	110	0.991	57735.7	34168.4
18	0.991	149472	32	0.991	101073	48399	18	0.991	113926	112	0.991	54429.7	59496.7
19	0.991	113085	34	0.991	64774.9	48309.6	19	0.991	69179.9	114	0.991	41563	27616.9
20	0.991	121106	36	0.991	87131.3	33974.2	20	0.991	123955	116	0.991	88021.5	35933.2
21	0.991	68895.9	38	0.991	32756.4	36139.6	21	0.991	119823	118	0.991	77441	42382.4
22	0.991	84921	40	0.991	55567.8	29353.2	22	0.991	93953.1	120	0.991	57800.4	36152.6
23	0.991	123409	42	0.991	90448.5	32960.9	23	0.991	100843	122	0.991	52062.6	48780.9
24	0.991	140643	44	0.991	96960.1	43683	24	0.991	90595.6	124	0.991	64781.2	25814.4
25	0.991	57957.3	46	0.991	44976.8	12980.5	25	0.991	136374	126	0.991	103328	33046.1
26	0.991	73260.9	48	0.991	45394.6	27866.3	26	0.991	75254.8	128	0.991	46651.3	28603.5
27	0.991	72350.9	50	0.991	44806.1	27544.7	27	0.991	119188	130	0.991	76182.7	43005.5
28	0.991	61807.9	52	0.991	35546.1	26261.9	28	0.991	112192	132	0.991	77516.3	34675.8
29	0.991	84313.5	54	0.991	45744.3	38569.2	29	0.991	76318.4	134	0.991	51657.2	24661.2
30	0.991	70187.4	56	0.991	37050.7	33136.7	30	0.991	83937.1	136	0.991	45654.2	38282.8
31	0.991	51285.2	58	0.991	30441.1	20844.1	31	0.991	67699.3	138	0.991	36994.5	30704.7
32	0.991	63218	60	0.991	35465.8	27752.2	32	0.991	112585	140	0.991	64276	48309.2
33	0.991	75205.7	62	0.991	47688.1	27517.5	33	0.991	74524.7	142	0.991	51738.7	22786
34	0.991	89912.7	64	0.991	63260.6	26652.1	34	0.991	61860.7	144	0.991	42439.1	19421.6
35	0.991	63675.7	66	0.991	41389.8	22286	35	0.991	102836	146	0.991	77724.1	25111.4
36	0.991	52950.2	68	0.991	34925.7	18024.5	36	0.991	118822	148	0.991	84967.8	33854
37	0.991	54574.4	70	0.991	36359.5	18214.9	37	0.991	127607	150	0.991	89892.1	37714.8
38	0.991	69030.7	72	0.991	39454.4	29576.3	151	0.991	149283	152	0.991	115934	33349.5
39	0.991	67044.7	74	0.991	40643.8	26400.8	153	0.991	76683.3	154	0.991	46343.2	30340.1
40	0.991	66302.8	76	0.991	41675.1	24627.6	155	0.991	56225.6	156	0.991	38911.8	17313.8
