# Supplementary material for: Microtubule nucleation and γTuRC centrosome localization in interphase cells require ch-TOG
Source: Nat Commun. 2023 Jan 26;14:289. doi: 10.1038/s41467-023-35955-w (PMC9879976; doi:10.1038/s41467-023-35955-w)
Supplement: Supplementary file 4 — Source Data [file 41467_2023_35955_MOESM4_ESM.zip › Source data_2ndrev_JL/Quantifications and statistics/Figure 1/Fig 1C/Fig 1C_CKAP5 intensity quant in C and CKAP5 KD cells .xlsx]

## Sheet: Sheet1
Data from following experiments:			u2os c kd ckap5siRNA2 kd ckap5488 tubg1568 18-4-21
			U2OS c kd ckap5SIRNA2 kd ckap5488 tubg1568 25-4-21
			u20s c and ckap5 kd NM Mts aninein488 atubg1568 ackap5647 16-11-2020
Intensity calculated= sum of all slices
ROI=49w *49h																Exp1	Exp1	Exp 2	Exp 2	Exp 3	Exp 3		Exp1	Exp1	Exp 2	Exp 2	Exp 3	Exp 3
Image no	C KD U2OS	C KD U2OS	Image no	C KD U2OS	C KD U2OS	C KD U2OS	Image no	CKAP5 KD U2OS	CKAP5 KD U2OS	Image no	CKAP5 KD U2OS	CKAP5 KD U2OS	CKAP5 KD U2OS			C KD	CKAP5 KD	C KD	CKAP5 KD	C KD	CKAP5 KD		C KD	CKAP5 KD	C KD	CKAP5 KD	C KD	CKAP5 KD
	Area	CKAP5 Int		Area	Background Int	Net CKAP5 Int		Area	CKAP5 Int		Area	Background Int	Net CKAP5 Int			Net CKAP5 Int	Net CKAP5 Int	Net CKAP5 Int	Net CKAP5 Int	Net CKAP5 Int	Net CKAP5 Int		NormalizedCKAP5 Int	NormalizedCKAP5 Int	NormalizedCKAP5 Int	NormalizedCKAP5 Int	NormalizedCKAP5 Int	NormalizedCKAP5 Int
1a	0.991	56382.4	1a	0.991	30189	26193.4	1a	0.991	130578	1a	0.991	127149	3429.48			26193.4	3429.48	32390.3	1533.64	57495.4	210.052		1.24155	0.162555	1.58678	0.0751319	1.64554	0.00601179
1b	0.991	37602.3	1b	0.991	30189	7413.29	1b	0.991	127573	1b	0.991	127149	424.642			7413.29	424.642	16569.7	919.404	16791.6	934.227		0.351384	0.0201277	0.81174	0.045041	0.480585	0.026738
2a	0.991	73898.8	2a	0.991	43527.2	30371.6	2a	0.991	67106.2	2a	0.991	66675.8	430.447			30371.6	430.447	34829.6	785.195	56683.4	560.986		1.43959	0.0204028	1.70628	0.0384662	1.62231	0.0160557
2b	0.991	57532.2	2b	0.991	43527.2	14004.9	2b	0.991	68114.3	2b	0.991	66675.8	1438.49			14004.9	1438.49	8110.99	1459.11	7745.81	742.076		0.663822	0.0681831	0.397352	0.0714809	0.221689	0.0212386
3a	0.991	71333.5	3a	0.991	44139.9	27193.6	3a	0.991	80873.8	3a	0.991	80173.8	699.93			27193.6	699.93	25778.8	448.627	51236.7	1003.96		1.28895	0.0331761	1.26289	0.0219779	1.46642	0.0287338
3b	0.991	63664.1	3b	0.991	44139.9	19524.2	3b	0.991	82807.7	3b	0.991	80173.8	2633.85			19524.2	2633.85	18469.1	1496.67	12345.1	402.853		0.925432	0.124843	0.904787	0.0733206	0.353323	0.0115298
4a	0.991	65186.4	4a	0.991	38573.2	26613.2	4a	0.991	102722	4a	0.991	99938.1	2783.79			26613.2	2783.79	36990.1	529.544	59032.6	1437.03		1.26144	0.131949	1.81212	0.025942	1.68954	0.0411285
4b	0.991	56619	4b	0.991	38573.2	18045.8	5a	0.991	132149	5a	0.991	131665	483.328			18045.8	483.328	17714.9	513.955	28452.4	837.145		0.855358	0.0229094	0.867841	0.0251783	0.814321	0.0239595
5a	0.991	85622.7	5a	0.991	47795.2	37827.4	6a	0.991	69711.5	6a	0.991	69311.5	400			37827.4	400	32773.7	842.149	44039.1	741.28		1.79299	0.0189597	1.60556	0.0412563	1.26042	0.0212158
5b	0.991	56211.2	5b	0.991	47795.2	8416.01	6b	0.991	71704.4	6b	0.991	69311.5	2392.88			8416.01	2392.88	14485.8	582.44	15959.8	1537.41		0.398912	0.11342	0.709647	0.0285333	0.456778	0.0440014
6a	0.991	72952.1	6a	0.991	38548.2	34403.9	7a	0.991	155420	7a	0.991	154047	1373.03			34403.9	1373.03	17349.8	326.73	62763.3	427.694		1.63072	0.0650803	0.849954	0.0160063	1.79632	0.0122408
6b	0.991	52173.3	6b	0.991	38548.2	13625.1	7b	0.991	155609	7b	0.991	155047	561.938			13625.1	561.938	11446.5	504.873	7993.73	1187.85		0.645819	0.0266354	0.560758	0.0247334	0.228784	0.0339968
7a	0.991	73532.7	7a	0.991	47444.7	26088	7c	0.991	179320	8a	0.991	179159	160.53			26088	160.53	24255.4	566.2	65226.1	563.816		1.23655	0.00760899	1.18825	0.0277377	1.8668	0.0161367
7b	0.991	61398	7b	0.991	47444.7	13953.3	7d	0.991	179355	8a	0.991	179159	195.663			13953.3	195.663	4656.31	1056.02	25662.9	56.265		0.661376	0.00927427	0.22811	0.0517336	0.734485	0.00161033
8a	0.991	80628.6	8a	0.991	48541.3	32087.3	8a	0.991	74304.6	8a	0.991	74130.2	174.425			32087.3	174.425	20637.2	1635.48	33332.5	1231.65		1.52091	0.0082676	1.011	0.0801211	0.953992	0.0352506
8b	0.991	64877.9	8b	0.991	48541.3	16336.7	8b	0.991	74630.9	8b	0.991	74130.2	500.68			16336.7	500.68	9561.16	318.487	14536.7	57.556		0.774344	0.0237318	0.468395	0.0156025	0.416047	0.00164728
9a	0.991	81000.7	9a	0.991	44308	36692.7	9a	0.991	130448	9a	0.991	129067	1380.99			36692.7	1380.99	31080.5	501.625	58004.5	1785.26		1.7392	0.0654576	1.52261	0.0245743	1.66012	0.051095
9b	0.991	64536	9b	0.991	44308	20227.9	9b	0.991	131067	9b	0.991	129067	1999.82			20227.9	1999.82	6161.12	1210.45	16777.8	76.319		0.958787	0.0947898	0.301829	0.0592991	0.480188	0.00218429
10a	0.991	57959.6	10a	0.991	33458.2	24501.4	10a	0.991	48121.2	10b	0.991	47256.9	864.354			24501.4	864.354	21141	1084.38	45770.3			1.16135	0.0409697	1.03568	0.053123	1.30997
10b	0.991	39397.8	10b	0.991	33458.2	5939.67	11a	0.991	46779.8	11a	0.991	46017.3	762.476			5939.67	762.476	7761.62	1715.15	18950.5			0.281536	0.0361407	0.380236	0.084024	0.542374
11a	0.991	68981.4	11a	0.991	40303.3	28678.1	11b	0.991	47726.9	11b	0.991	46017.3	1709.55			28678.1	1709.55	28146.5	331.249				1.35932	0.0810311	1.37888	0.0162277
11b	0.991	50487.2	11b	0.991	40303.3	10183.9	12a	0.991	77877	12a	0.991	77552.4	324.615			10183.9	324.615	9483.16	562.066				0.482709	0.0153865	0.464573	0.0275352
12a	0.991	60431	12a	0.991	32004.8	28426.2	12b	0.991	68922.2	12b	0.991	68680	242.185			28426.2	242.185	36555.7	793.884				1.34738	0.0114794	1.79084	0.0388918
12b	0.991	42706.2	12b	0.991	32004.8	10701.5	13a	0.991	72939.7	13a	0.991	72388.2	551.513			10701.5	551.513	18216.9	827.827				0.507241	0.0261413	0.892431	0.0405547
13a	0.991	83696.3	13a	0.991	46206.6	37489.7	13b	0.991	75311.4	13b	0.991	74242.9	1068.54			37489.7	1068.54	25980.1	583.145				1.77698	0.0506477	1.27275	0.0285679
13b	0.991	55397.3	13b	0.991	46206.6	9190.73	14a	0.991	68598	14a	0.991	67448.6	1149.44			9190.73	1149.44	9155.6	568.484				0.435633	0.0544825	0.448527	0.0278496
14a	0.991	59715.4	14a	0.991	35277.9	24437.5	14b	0.991	67680.6	14b	0.991	67448.6	231.998			24437.5	231.998	32847.7	998.012				1.15832	0.0109965	1.60919	0.0488919
14b	0.991	47701.4	14b	0.991	35277.9	12423.5	15a	0.991	84867.7	15a	0.991	84530.3	337.412			12423.5	337.412	20922.3	683.261				0.588864	0.0159931	1.02497	0.0334725
15a	0.991	60459.6	15a	0.991	36077	24382.6	15b	0.991	85959	15b	0.991	84530.3	1428.71			24382.6	1428.71	35003.9	144.551				1.15571	0.0677198	1.71482	0.00708145
15b	0.991	45209.1	15b	0.991	36077	9132.11	16a	0.991	239748	16a	0.991	239564	183.745			9132.11	183.745	14421.6	312.917				0.432855	0.00870936	0.706504	0.0153296
16a	0.991	95268.6	16a	0.991	57411.3	37857.3	16b	0.991	183778	16b	0.991	182694	1083.8			37857.3	1083.8	31297.8	524.91				1.7944	0.051371	1.53326	0.025715
16b	0.991	69291.4	16b	0.991	57411.3	11880.2	17a	0.991	90214.1	17a	0.991	89731.2	482.917			11880.2	482.917	8836.72	335.841				0.56311	0.0228899	0.432905	0.0164526
17a	0.991	78877.4	17a	0.991	43577.5	35299.8	17b	0.991	86598.7	17b	0.991	85755.5	843.254			35299.8	843.254	25099.7	732.438				1.67318	0.0399695	1.22962	0.0358816
17b	0.991	63455.3	17b	0.991	43577.5	19877.8	18a	0.991	100781	18a	0.991	99638.8	1141.96			19877.8	1141.96	15786.5	279.321				0.942191	0.0541278	0.773369	0.0136837
18a	0.991	82688.8	18a	0.991	45178.1	37510.7	18b	0.991	100352	18b	0.991	99232	1119.63			37510.7	1119.63	26167.5	310.224				1.77798	0.0530695	1.28193	0.0151977
18b	0.991	55699.9	18b	0.991	45178.1	10521.8	19a	0.991	125527	19a	0.991	125260	267.621			10521.8	267.621	5651.64	1573.35				0.498727	0.012685	0.27687	0.0770773
19a	0.991	72090.6	19a	0.991	46494	25596.7	19b	0.991	125471	19b	0.991	125317	153.462			25596.7	153.462	24419.7	582.439				1.21326	0.00727397	1.1963	0.0285333
19b	0.991	56376.8	19b	0.991	46494	9882.88	20a	0.991	99764.5	20a	0.991	99047.5	717			9882.88	717	13154.3	1117.58				0.46844	0.0339852	0.644422	0.0547497
20a	0.991	79200.5	20a	0.991	39355.5	39845.1	20b	0.991	96290.2	20b	0.991	96210.1	80.115			39845.1	80.115	28338.3	655.283				1.88862	0.00379739	1.38827	0.0321019
20b	0.991	53020.7	20b	0.991	39355.5	13665.2	21a	0.991	58856.8	21a	0.991	58118.2	738.649			13665.2	738.649	17321.3	1784.18				0.64772	0.0350114	0.848556	0.0874058
21a	0.991	66285	21a	0.991	36197.7	30087.3	21b	0.991	58961.7	21b	0.991	58118.2	843.564			30087.3	843.564	36545.1	829.286				1.42611	0.0399842	1.79032	0.0406262
21b	0.991	47067.5	21b	0.991	36197.7	10869.8	22a	0.991	72057.9	22a	0.991	71315.8	742.119			10869.8	742.119	10369.7	797.841				0.515218	0.0351758	0.508006	0.0390857
22a	0.991	61140.2	22a	0.991	40388.8	20751.4	22b	0.991	53592.4	22b	0.991	53222.8	369.54			20751.4	369.54	23881.1	568.555				0.983599	0.0175159	1.16992	0.0278531
22b	0.991	51210.2	22b	0.991	40388.8	10821.3	23a	0.991	65927.4	23a	0.991	64194.7	1732.75			10821.3	1732.75	14091	1719.7				0.512922	0.0821311	0.690307	0.0842468
23a	0.991	64456.6	23a	0.991	40376.5	24080.1	23b	0.991	64940.6	23b	0.991	64194.7	745.914			24080.1	745.914	22011.8	2331.5				1.14138	0.0353557	1.07834	0.114218
23b	0.991	49378.7	23b	0.991	40376.5	9002.27	24a	0.991	146141	24a	0.991	145017	1123.92			9002.27	1123.92	13901.6	1436.57				0.4267	0.0532731	0.681027	0.0703766
24a	0.991	75852.3	24a	0.991	39522.1	36330.3	24b	0.991	145867	24b	0.991	145017	850.511			36330.3	850.511	30700.8	976.856				1.72202	0.0403135	1.50401	0.0478555
24b	0.991	53663.6	24b	0.991	39522.1	14141.5	25a	0.991	80724.2	25a	0.991	79181	1543.17			14141.5	1543.17	10720.6	1648.43				0.670296	0.0731452	0.525195	0.0807555
25a	0.991	39007.8	25a	0.991	25357.7	13650.1	25b	0.991	79496.8	25b	0.991	79181	315.755			13650.1	315.755	33965.7	1449.15				0.647003	0.0149665	1.66396	0.0709931
25b	0.991	34051.4	25b	0.991	25357.7	8693.74							0			8693.74		5472.91					0.412076		0.268114
													0
1a	0.991	76362.9	1a	0.991	43972.6	32390.3	1a	0.991	173571	1a	0.991	172038	1533.64			21097.4		20412.6		34940		AVG	1	0.043737	1	0.0434795	1	0.0219319
1b	0.991	60542.3	1b	0.991	43972.6	16569.7	1b	0.991	172957	1b	0.991	172038	919.404
2a	0.991	94171.7	2a	0.991	59342.1	34829.6	2a	0.991	366633	2b	0.991	365848	785.195
2b	0.991	67453.1	2b	0.991	59342.1	8110.99	2b	0.991	405698	2b	0.991	404239	1459.11
3a	0.991	69661.3	3a	0.991	43882.5	25778.8	3a	0.991	236354	3a	0.991	235906	448.627
3b	0.991	62351.6	3b	0.991	43882.5	18469.1	3b	0.991	201263	3b	0.991	199766	1496.67
4a	0.991	85238.8	4a	0.991	48248.7	36990.1	4a	0.991	171745	4a	0.991	171216	529.544
4b	0.991	65963.6	4b	0.991	48248.7	17714.9	4b	0.991	145845	4b	0.991	145331	513.955
5a	0.991	76812.4	5a	0.991	44038.8	32773.7	5a	0.991	132217	5a	0.991	131375	842.149
5b	0.991	58524.5	5b	0.991	44038.8	14485.8	5b	0.991	138958	5b	0.991	138375	582.44
6a	0.991	44045.1	6a	0.991	26695.3	17349.8	6a	0.991	106360	6a	0.991	106033	326.73
6b	0.991	38141.8	6b	0.991	26695.3	11446.5	6b	0.991	103838	6b	0.991	103333	504.873
7a	0.991	66589.7	7a	0.991	42334.4	24255.4	7a	0.991	44077.8	7a	0.991	43511.6	566.2
7b	0.991	46990.7	7b	0.991	42334.4	4656.31	7b	0.991	44567.6	7b	0.991	43511.6	1056.02
8a	0.991	48476.7	8a	0.991	27839.4	20637.2	8a	0.991	56636.1	8a	0.991	55000.6	1635.48
8b	0.991	37400.6	8b	0.991	27839.4	9561.16	8b	0.991	55319.1	8b	0.991	55000.6	318.487
9a	0.991	132348	9a	0.991	101267	31080.5	9a	0.991	322783	9a	0.991	322281	501.625
9b	0.991	107428	9b	0.991	101267	6161.12	9b	0.991	323491	9b	0.991	322281	1210.45
10a	0.991	48640.9	10a	0.991	27499.9	21141	10a	0.991	117716	10a	0.991	116632	1084.38
10b	0.991	35261.5	10b	0.991	27499.9	7761.62	10b	0.991	118347	10b	0.991	116632	1715.15
11a	0.991	60298.8	11a	0.991	32152.3	28146.5	11a	0.991	131475	11a	0.991	131143	331.249
11b	0.991	41635.5	11b	0.991	32152.3	9483.16	11b	0.991	131705	11b	0.991	131143	562.066
12a	0.991	87556.6	12a	0.991	51001	36555.7	12a	0.991	59798.1	12a	0.991	59004.2	793.884
12b	0.991	69217.8	12b	0.991	51001	18216.9	12b	0.991	59832	12b	0.991	59004.2	827.827
13a	0.991	77938.6	13a	0.991	51958.5	25980.1	13a	0.991	107648	13a	0.991	107065	583.145
13b	0.991	61114.1	13b	0.991	51958.5	9155.6	13b	0.991	107633	13b	0.991	107065	568.484
14a	0.991	95757.1	14a	0.991	62909.4	32847.7	14a	0.991	84126.7	14a	0.991	83128.7	998.012
14b	0.991	83831.7	14b	0.991	62909.4	20922.3	14b	0.991	83811.9	14b	0.991	83128.7	683.261
15a	0.991	78416.4	15a	0.991	43412.5	35003.9	15a	0.991	84814.6	15a	0.991	84670	144.551
15b	0.991	57834.1	15b	0.991	43412.5	14421.6	15b	0.991	84982.9	15b	0.991	84670	312.917
16a	0.991	82213.1	16a	0.991	50915.2	31297.8	16a	0.991	144587	16a	0.991	144062	524.91
16b	0.991	59752	16b	0.991	50915.2	8836.72	16b	0.991	144398	16b	0.991	144062	335.841
17a	0.991	59177.8	17a	0.991	34078	25099.7	17a	0.991	79685.6	17b	0.991	78953.2	732.438
17b	0.991	49864.5	17b	0.991	34078	15786.5	18a	0.991	97246	18a	0.991	96966.7	279.321
18a	0.991	59537.9	18a	0.991	33370.4	26167.5	18b	0.991	97276.9	18b	0.991	96966.7	310.224
18b	0.991	39022	18b	0.991	33370.4	5651.64	19a	0.991	61654.6	19a	0.991	60081.2	1573.35
19a	0.991	54303.7	19a	0.991	29884	24419.7	19b	0.991	60663.7	19b	0.991	60081.2	582.439
19b	0.991	43038.4	19b	0.991	29884	13154.3	20a	0.991	162703	20a	0.991	161585	1117.58
20a	0.991	65957.5	20a	0.991	37619.2	28338.3	20b	0.991	162241	20b	0.991	161585	655.283
20b	0.991	54940.4	20b	0.991	37619.2	17321.3	21a	0.991	116955	21a	0.991	115171	1784.18
21a	0.991	86336.7	21a	0.991	49791.6	36545.1	21b	0.991	116001	21b	0.991	115171	829.286
21b	0.991	60161.4	21b	0.991	49791.6	10369.7	22a	0.991	116001	22a	0.991	115203	797.841
22a	0.991	63511.7	22a	0.991	39630.6	23881.1	22b	0.991	115771	22b	0.991	115203	568.555
22b	0.991	53721.5	22b	0.991	39630.6	14091	23a	0.991	166503	23a	0.991	164784	1719.7
23a	0.991	79218.1	23a	0.991	57206.3	22011.8	23b	0.991	167115	23b	0.991	164784	2331.5
23b	0.991	71107.8	23b	0.991	57206.3	13901.6	24a	0.991	100617	24a	0.991	99180.6	1436.57
24a	0.991	74649.2	24a	0.991	43948.4	30700.8	24b	0.991	100157	24b	0.991	99180.6	976.856
24b	0.991	54669	24b	0.991	43948.4	10720.6	25a	0.991	62830.9	25a	0.991	61182.5	1648.43
25a	0.991	75497.1	25a	0.991	41531.4	33965.7	25b	0.991	62631.6	25b	0.991	61182.5	1449.15
25b	0.991	47004.3	25b	0.991	41531.4	5472.91							0
													0
1a	0.991	113154	1a	0.991	55658.5	57495.4	1a	0.991	183984	1a	0.991	183774	210.052
1b	0.991	72450.1	1b	0.991	55658.5	16791.6	1b	0.991	184708	1b	0.991	183774	934.227
2a	0.991	117056	2a	0.991	60372.7	56683.4	2a	0.991	86240.4	2a	0.991	85679.4	560.986
2b	0.991	68118.6	2b	0.991	60372.7	7745.81	2b	0.991	86421.5	2b	0.991	85679.4	742.076
3a	0.991	151136	3a	0.991	99899.7	51236.7	3a	0.991	63401.3	3a	0.991	62397.3	1003.96
3b	0.991	112245	3b	0.991	99899.7	12345.1	3b	0.991	62800.2	3b	0.991	62397.3	402.853
4a	0.991	145311	4a	0.991	86278.1	59032.6	4a	0.991	54140.4	4a	0.991	52703.4	1437.03
4b	0.991	114731	4b	0.991	86278.1	28452.4	4b	0.991	53540.5	4b	0.991	52703.4	837.145
5a	0.991	129450	5a	0.991	85411.3	44039.1	5a	0.991	78705	5a	0.991	77963.7	741.28
5b	0.991	101371	5b	0.991	85411.3	15959.8	5b	0.991	79501.1	5b	0.991	77963.7	1537.41
6a	0.991	134735	6a	0.991	71971.8	62763.3	6a	0.991	114909	6a	0.991	114482	427.694
6b	0.991	79965.5	6b	0.991	71971.8	7993.73	6b	0.991	115670	6b	0.991	114482	1187.85
7a	0.991	150126	7a	0.991	84899.7	65226.1	7a	0.991	114490	7a	0.991	113926	563.816
7b	0.991	110563	7b	0.991	84899.7	25662.9	7b	0.991	113983	7b	0.991	113926	56.265
8a	0.991	79723.4	8a	0.991	46390.9	33332.5	8a	0.991	78452.2	8a	0.991	77220.6	1231.65
8b	0.991	60927.6	8b	0.991	46390.9	14536.7	8b	0.991	77278.1	8b	0.991	77220.6	57.556
9a	0.991	122865	9a	0.991	64860.3	58004.5	9a	0.991	114998	9a	0.991	113212	1785.26
9b	0.991	81638.1	9b	0.991	64860.3	16777.8	9b	0.991	113289	9b	0.991	113212	76.319
10a	0.991	124470	10a	0.991	78699.2	45770.3
10b	0.991	97649.8	10b	0.991	78699.2	18950.5
